# Supplementary material for: The 3′ Splice Site of Influenza A Segment 7 mRNA Can Exist in Two Conformations: A Pseudoknot and a Hairpin
Source: PLoS One. 2012 Jun 7;7(6):e38323. doi: 10.1371/journal.pone.0038323 (PMC3369869; doi:10.1371/journal.pone.0038323)
Supplement: Table S1 — Table of results for microarray hybridization experiments. (XLSX) [file pone.0038323.s004.xlsx]

## Sheet: Sheet1
nta	PKb	HPc	HPMutd	Probe Sequencee	3' GL pairf	3PSS (ΔG°37 )g	3PSSh	HPMut (ΔG°37 )g	HPMuth
684	S		S	AGLGCLC (ULUULCCLGL)		-8.4 (716)	-9.97	-5.4 (684)	-7.53
[716]						-8.2 (684)		-4.8 (728/729)
								-3.0 (715/716)
685	S	M		UDLGGLCGL (no probe)	G-GL	-8.0 (685)	-10.51
[717]						-7.7 (717)
686		M		ULUDLGGLGL (no probe)	G-GL	-5.2 (686)	-8.65
						-4.2 (717/718)
692		M	S	CDLUCLUGL	A-GL	-6.8 (730)	-8.59	-5.9 (729/730)	-8.59
[742]						-5.9 (742)		-5.9 (741/742)
						-5.3 (692)		-5.3 (692)
								-3.1 (722/723)
693	W	W		ULCDLUCLGL	A-GL		-8.49		-8.49
695				GDLUCDLGL	A-GL		-8.77		-8.77
696	W			DLGDLUCLGL	U-GL		-9.6		-9.6
697			S	DDLGDLUGL	G-GL		-8.53	-2.7 (697)	-8.53
								-1.8 (700/701)
698	M	S	S	GDLDGLDGL	A-GL	-5.2 (698)	-9.74	-5.2 (698)	-9.74
699	S	W	S	DGLDDLGGL	U-GL	-4.5 (699)	-9.61	-4.5 (699)	-9.61
700	S	S	S	DLDGLDDLGL	C-GL	-4.6 (700)	-11.37	-4.6 (700)	-11.37
701	W	S	S	CLDDLGDLGL	U-GL	-5.0 (701)	-9.49	-5.0 (701)	-9.49
						-3.3 (700)
702		S		ULCDLDGLGL	U-GL	-5.2 (702)	-8.68		-8.68
709	W			CDLDDLUGL	A-GL		-7.31		-7.31
710			W	GCLDDLDGL	A-GL		-9.08		-9.08
711				ULGCLDDLGL	U-GL		-9.67		-9.67
712	W	M		CULGCLDGL	U-GL	-7.4 (712)	-10.12		-10.12
						-7.0 (739)
						-4.2 (712)
713	S			CCLUGLC		-7.2 (713)	-9.74		-9.74
						-5.0 (739/740)
714			W	GCCLUGL (CCCLUGL)			-9.39		-9.22
715		M	W	GLGCLCU (CCLCCLU)		-9.0 (715)	-9.33		-10.17
						-8.4 (683/684)
716	S		W	AGLGCLC (ACLCCLC)		-8.4 (716)	-9.97		-9.6
[684]						-8.2 (684)
717	S	M	S	UDLGGLCGL (UDLCCLCGL)	G-GL	-8.0 (717)	-10.51	-7.7 (717)	-9.85
[685]						-7.7 (685)		-5.8 (715)
718			W	GLUDLGGLGL (GUDLCCLGL)	G-GL		-10.16		-9.14
719	M	W		GGLUDLGGL (GGLUDLCGL)	C-GL (G-GL)	-10.0 (719)	-12.56		-9.53
720		W	M	UGLGUDLGL	C-GL (G-GL)		-11.38	-5.4 (720)	-9.25
								-5.4 (733)
721		S	M	CLUGLGULGL	U-GL	-7.3 (721)	-9.3	-7.4 (721)	-9.3
								-6.8 (734)
722				UCLUGLGGL	A-GL		-9.91		-9.91
723	W		S	ULUCLUGLGL	C-GL		-11.11	-7.5 (723)	-11.11
								-4.3 (734/735)
								-4.2 (740/741)
727		S	W	CCLGULUGL	A-GL	-6.4 (727)	-9.06		-9.06
						-4.9 (731)
728		S		ULCCLGULGL	A-GL	-6.9 (728)	-9.12		-9.12
						-4.5 (732)
729	M		M	AULCCLGGL	A-GL	-6.9 (729)	-8.65	-6.9 (729)	-8.65
								-4.0 (716/717)
730		M	S	CDLUCLCGL	C-GL	-9.0 (730)	-11.59	-8.1 (730)	-11.59
								-4.1 (716/717)
731	W		S	CCDLUCLGL (GCDLUCLGL)	G-GL		-9.16	-7.4 (731)	-9.33
								-4.7 (737/738)
								-4.5 (692/693)
732	S			CCLCDLUGL (GGLCDLUGL)	G-GL	-7.5 (732)	-10.17		-10.38
733	W	W		ULCCLCAL (ULGGLCAL)			-8.86		-9.13
734			M	CUCLCCL (CUGLGCL)			-9.16	-7.4 (734)	-9.43
								-5.6 (721/722)
735	M	W	M	DCLUCLCGL (DCLUGLGGL)	G-GL	-7.8 (735)	-10.04	-7.2 (735)	-10.14
						-4.8 (728/729)		-6.1 (721/722)
736	M		S	CDLCULCGL (CDLCULGGL)	G-GL (C-GL)	-6.8 (736)	-8.68	-8.3 (736)	-11.32
								-5.0 (721/722)
737			S	GCDLCULGL	G-GL		-8.37	-9.8 (737)	-11.45
738	M			UGLCDLCGL	A-GL	-7.7 (738)	-9.59		-9.59
						-4.0 (711/712)
739	W	W		CULGCLDGL	G-GL		-10.12		-10.12
740	W	W	S	UCLUGLCGL	U-GL		-10.04	-7.7 (740)	-10.04
								-7.0 (713)
741	W		M	DLUCLUGLGL	G-GL		-9.23	-6.6 (722)	-9.23
								-5.2 (741)
								-4.7 (729)
								-4.3 (734/735)
742			S	CDLUCLUGL	C-GL		-10.53	-5.9 (729/730)	-8.59
[692]								-5.9 (742)
								-5.3 (692)
								-3.1 (722/723)

## Sheet: Sheet2
SEQS	Sequence		Strength PK	Strength HP	PK/HP	Sequences	Host	Strain
;GQ923310;GQ240816;EF597299	GGCCUGAAAGAUGAUCUUCUUGAAAAUUUGCAGGCCUACCAGAAACGGAUGGGAGUGCAAAUG		0.5	0.5	1	3	Avian	H5N2;H7N7; H8N4
;DQ492912;EF124170;DQ492943	GGUCUGAGAGAUAAUCUUCUCGAAAAUUUGCAGGCCUACCAGAAACGAAUGGGAGUGCAGAUG		0.5	0.5	1	3	Avian	H5N1
;AF073203	GGCCUAAAAGAUGAUCUUCUUGGAAAUUUGCAGGCCUACCAGAAACGGAUGGGAGCGCAAAUG		0.5	0.472222	1.05882	1	Avian	H5N2
;EU743099;EU743028;EU743087	GGCCUAAAAGAUGAUCUUCUUGGAAAUUUGCAGGCCUACCAGAAACGGAUGGGAGUGCAAAUG		0.5	0.5	1	3	Avian	H5N2
;DQ376678	GGUCUGAGAGAUGAUCUUCUCGAAAAUUUGCAGGCCUACCAGAAACGGAUGGGAGUGCAAAUG		0.5	0.5	1	1	Avian	H6N1
;CY021470;CY081301;CY014592	GGCCUAAAAGAUGAUCUUCUUGAAAAUUUGCAGGCCUACCAGAAACGGAUGGGAGUGCAGAUG		0.5	0.5	1	3	Avian	Mixed
;HM144887	GGCCUGAAAGAUGAUCUUCUUGAAAACUUGCAGGCCUACCAGAAACGGAUGGGAGUGCAAAUG		0.5	0.472222	1.05882	1	Avian	H6N6
;CY005086;CY021214;EU871837	GGCCUAAAAGAUGAUCUUCUUGAAAAUUUGCAGGCCUACCAGAAACGGAUGGGAGUGCAAAUG		0.5	0.5	1	3	Avian	Mixed
;CY014938	GGUCUAAAAGAUGAUCUUCUUGAAAAYUUGCAGGCCUACCAGAAACGGAUGGGAGUGCAAAUG		0.470588	0.470588	1	1	Avian	H4N3
;HM114548	GGUCUAAGAGAUAAUCUUCUUGAAAAUCUGCAGGCCUACCAGAAACGAAUGGGAGUGCAGAUG		0.5	0.5	1	1	Human	H5N1
;AB434299	GGCCUGAAAGAUGAUCUUCUUGAAAAUUUGCAGGCCUACCAGAAACGGAUGGGAGUGCAAAUA		0.5	0.5	1	1	Swine	H1N1
;AY609315;CY016884;CY017060;CY017052;EF124795;DQ365002;DQ365009;DQ363925;DQ394576;CY063863;DQ359692;DQ434888;DQ363928;DQ399542;DQ400912;EU697235	GGUCUGAGAGAUAAUCUUCUUGAAAAUUUGCAGGCCUACCAGAAACGAAUGGGAGUGCAGAUA		0.444444	0.444444	1	16	Avian	H5N1
;CY015152;CY015156;CY015161	GGUCUAAAAGAUGACCUUCUUGAAAAUUUGCAGGCCUACCAGAAACGAAUGGGAGUGCAAAUG		0.444444	0.444444	1	3	Avian	H5N3; H16N3
;DQ914817	GGUCUGAGAGACGAUCUUCUUGAAAAUUUGCAGGCCUACCAGAAACGAAUGGGAGUGCAGAUG		0.444444	0.444444	1	1	Avian	H5N1
;CY079717;CY060264;U49118;EU580555;CY076993;HQ285889;HM144868;HM144886;HM144814;HM144812;HM144845;HM144830;HM144829;HM144825;HM144858;HM144827;HM144824;HM144848;HM144811;HM144866;HM144865;HM144867;HM144864;HM144861;HM144863;HM144862;HM144859;HM144857;HM144856;HM144860;DQ376685	GGUCUGAAAGAUGAUCUUCUUGAAAACUUGCAGGCCUACCAGAAACGGAUGGGAGUGCAAAUG		0.444444	0.419753	1.05882	31	Avian	Mixed
;FJ686787;FJ686779;FJ686771;FJ686763;FJ686755;FJ686747;GQ257496;GU053522;GQ923390	GGUCUAAAAGAUGAUCUUCUUGAAAAUUUGCAGGCCUACCAGAAACGGAUGGGGGUGCAGAUG		0.444444	0.444444	1	9	Avian	Mixed
;AF073194;AY241613;AY241609;AY241612;AF073195;EU743065	GGUCUAAAAGAUGAUCUUCUUGAAAAUUUGCAGGCCUACCAGAGACGGAUGGGAGUGCAAAUG		0.444444	0.444444	1	6	Avian	Mixed
;CY004227;CY004235;CY004243	GGUCUGAAAGAUAAUCUUCUUGAAACUUUGCAGGCCUACCAGAAGCGGAUGGGAGUGCAAAUG		0.444444	0.419753	1.05882	3	Avian	H6N3
;CY079477	GGUCUGAAAGAUGAUCUUCUUGUAAAUUUGCAGGCCUACCAAAAACGGAUGGGAGUGCAAAUG		0.444444	0.444444	1	1	Avian	H2N3
;CY014985;GU052815;GU052823;AY653194;DQ997290	GGUCUGAGAGAUGAUCUUCUUGAAAAUUUGCAGGCCUACCAGAAACGGAUGGGAGUGCAGAUG		0.444444	0.444444	1	5	Avian	Mixed
;AF523497	GGUCUGAAAGAUGAUCUUCUUGAAAAUUUGCAGGCCUACCAAAAAAGGAUGGGAGUGCAAAUG		0.444444	0.444444	1	1	Avian	Mixed
;HM144894;HM144893	GGUCUGAAAGACGAUCUCCUUGAAAAUUUGCAGGCCUACCAGAAACGGAUGGGAGUGCAAAUG		0.444444	0.419753	1.05882	2	Avian	H6N8
;HM172135;FJ538950	GGUCUGAGGGACAAUCUUCUUGAAAAUUUGCAGGCCUACCAGAAACGAAUGGGAGUGCAGAUG		0.444444	0.444444	1	2	Avian	H5N1
;CY005414	GGUCUAAAGGAUGAUCUUCUUGAAAAUUUGCAGGCCUACCAGAAACGAAUGGGAGUGCAAAUG		0.444444	0.444444	1	1	Avian	H2N1
;CY033343;CY033375;CY045352;CY076006;CY076390;CY076398;CY076414;CY053790;CY076873;CY076809;CY079317	GGUCUGAAAGAUGAUCUUCUUGAAAAUUUGCAGGCCUACCAGAAGCGGAUGGGAAUGCAGAUG		0.444444	0.444444	1	11	Avian	Mixed
;AF509065	GGUCUGAGAGAUAAUCUUCUUGAAAAUUUGCAGGCCUACCAGAAAAGAAUGGGAGUGCAGAUG		0.444444	0.444444	1	1	Avian	H5N1
;CY004440	GGUCUAAAAGAUGAUCUUCUUGAAAAUUUGCAGACCUACCAGAAACGAAUGGGAGUGCAAAUG		0.444444	0.444444	1	1	Avian	H11N1
;AB546156;AB546170	GGUCUGAAAGAUGAUCUUCUUGGAAAUUUGCAGGCCUACCAGAAACGGAUGGGAGUGCAAAUG		0.444444	0.444444	1	2	Avian	Mixed
;AY241611	GGUCAAAAAGAUGAUCUUCUUGAAAAUUUGCAGGCCUACCAGAGACGGAUGGGAGUGCAAAUG		0.444444	0.444444	1	1	Avian	H7N2
;CY076825	GGUCUAAAAGACGAUCUUCUUGAAAAUUUGCAGACCUACCAGAAGCGGAUGGGAGUGCAGAUG		0.444444	0.444444	1	1	Avian	H7N2
;CY079132	GGUCUAAAAGAUGACCUUCUUGAAAAUUUGCAGGCCUACCAGAAGCGGAUGGGAGUGCAAAUG		0.444444	0.444444	1	1	Avian	H3N8
;FJ610082	GGUCUUAAAGAUGAUCUUCUUGAAAAUUUGCAGGCCUACCAGAAACGGAUGGGAGUGCAAAUG		0.444444	0.444444	1	1	Avian	Mixed
;GU052923	GGUCUGAAAGAUGAUCUUCUUGAAAAUUUGCAGGCCUACCAGAAACGAAAGGGAGUGCAAAUG		0.444444	0.419753	1.05882	1	Avian	H7N1
;CY076166	GGUCUGAAAGAUGAUCUUCUUGAAAAUUUGCAGACCUACCAGAAACGGAUGGGAGUGCAGAUG		0.444444	0.444444	1	1	Avian	H3N8
;AF359560	GGUCUGAAAGAUAAUCUUCUUGAAAAUUUGCAGGCCCACCAGAAACGAAUGGGAGUGCAAAUG		0.444444	0.444444	1	1	Avian	H5N1
;EU651887	GGUCUGAGAGAUAAUCUCCUUGAAAAUUUGCAGGCCUACCAGAAACGAAUGGGAGUGCAGAUG		0.444444	0.419753	1.05882	1	Avian	H5N1
;HM172163	GGUCUGAGAGACAAUCUUCUUGAAAAUUUGCAGGCCUACCAGAAACGAAUGGGAGUGCAGCUG		0.444444	0.419753	1.05882	1	Avian	H5N1
;EU662948	GGUCUGAAAGAUGAUCUUCUUGAAAAUUUGCAGGCCUACCAGAAAAGGAUGGGAGUGCAAAUA		0.444444	0.444444	1	1	Avian	H9N2
;GU053339;GU053346	GGUCUAAAAGAUGAUCUUCUUGGAAAUUUGCAGGCCUACCAGAAACGGAUGGGAGUGCAGAUG		0.444444	0.444444	1	2	Avian	H10N7
;CY020782;CY020822;CY020838;CY020854;GU053251;GU053257;CY081251;CY020830	GGUCUGAAAGAUGACCUUCUUGAAAAUUUGCAGGCCUACCAGAAGCGGAUGGGAGUGCAAAUG		0.444444	0.444444	1	8	Avian	H6N2
;AF231360;AF457712;AF474054;AF474053;AF474056;AF474057;AF474058;CY020790;GU053235;EU735811;CY041283	GGUCUAAAAGAUGAUCUCCUUGAAAAUUUGCAGGCCUACCAGAAACGGAUGGGAGUGCAAAUG		0.444444	0.419753	1.05882	11	Avian	Mixed
;GQ921325	GGUCUAAAAGAUGAUCUUCUUGAAAAUUUGCAGGCCUACCAGAAACGGAUGGUAGUGCAAAUG		0.444444	0.444444	1	1	Avian	H7N3
;HM060050	GGUCUAAAAGAUGACCUUCUUGAAAAUUUGCAGGCCUACCAGAAACGGAUGGGAGUGCAAAUG		0.444444	0.444444	1	1	Avian	Mixed
;AF073196	GGUCUAAAAGAUGAUCUUCUUGAAAAUUUGCAGGCCUACCAGAAACGACUGGGAGUGCAAAUG		0.444444	0.444444	1	1	Avian	H7N2
;DQ835776;DQ997098;DQ997391;DQ320970;DQ482659;DQ482660;EF541454;DQ482664;FJ784879;FJ784880;FJ784882;FJ784887;EU594352;FJ784888;DQ094263;GU272009	GGUCUGAGAGAUAAUCUUCUUGAAAAUUUGCAGGCCUACCAGAAACGGAUGGGAGUGCAGAUG		0.444444	0.444444	1	16	Avian	H5N1
;CY005563	GGUCUGAAGGAUGAUCUUCUUGAAAAUUUGCAGGCCUACCAGAAGCGGAUGGGAGUGCAGAUG		0.444444	0.444444	1	1	Avian	H3N6
;EF124131;GU050398;GU052397;HM172145	GGUCUGAGAGAUAAUCUUCUUGAAAAUUUGCAGGCCUACCAGAAGCGAAUGGGAGUGCAGAUG		0.444444	0.444444	1	4	Avian	H5N1
;EU195395;GU050358;AY950243;HM172140;DQ997521;GQ122500;GQ122506;GQ122530;HM440092;HM440116;HM440132;HM440140;HM440148	GGUCUGAGAGAUAAUCUUCUUGAAAAUUUGCAGGCCUACCAGAAACGAAUGGGAGUGCAAAUG		0.444444	0.444444	1	13	Avian	H5N1
;EF124179;EF124181;GU272001	GGUCUGAGGGAUAAUCUUCUUGAAAAUUUGCAGGCCUACCAGAAACGAAUGGGAGUGCAGAUG		0.444444	0.444444	1	3	Avian	H5N1
;AY300973;AY849792;GU052645	GGACUAAAAGAUGAUCUUCUUGAAAAUUUGCAGGCCUACCAGAAACGGAUGGGAGUGCAAAUG		0.444444	0.419753	1.05882	3	Avian	Mixed
;CY016868;CY040902;CY040953;DQ492989;CY016820;FJ445227;GU083624	GGUCUGAGAGAUAAUCUUCUUGAAAAUUUGCAGGCCUACCAAAAACGAAUGGGAGUGCAGAUG		0.444444	0.444444	1	7	Avian	H5N1
;GU050883	GGUCUAAAAGAUGAUCUUCUUGAAAAUUUGCAGGCCUACCAGAACCGGAUGGGAGUGCAGAUG		0.444444	0.444444	1	1	Avian	H10N7
;DQ021740;GU051076;GU051080	GGUCUGAAGGAUGAUCUUCUUGAAAAUUUGCAGGCCUACCAGAAGCGAAUGGGAGUGCAAAUG		0.444444	0.444444	1	3	Avian	H11N6
;L25831	GGUCUGAAAGAUGAUCUCCUUGAAAAUUUGCAGGCCUACCAGAAACGGAUGGGAGUGCAAAUA		0.444444	0.419753	1.05882	1	Avian	H6N5
;CY076262;GU050016;GU186494	GGUCUAAAAGAUGAUCUUCUCGAAAAUUUGCAGGCCUACCAGAAACGGAUGGGAGUGCAAAUG		0.444444	0.419753	1.05882	3	Avian	Mixed
;CY041355	GGUCUGAAAGAUGAUCUUCUUGAAAAUCUGCAGGCCUACCAGAAACGGAUGGGAGUGCAAAUG		0.444444	0.419753	1.05882	1	Avian	H4N3
;CY076014	GGUCUGAAAGACGACCUUCUUGAAAAUUUGCAGACCUACCAGAAGCGGAUGGGAGUGCAGAUG		0.444444	0.444444	1	1	Avian	H3N8
;EU980517;EU980509;FJ357137;FJ357121;FJ357113;GU053216;FJ357129;GQ257449;GU051347	GGUCUAAAAGAUGACCUUCUUGAAAAUUUGCAGGCCUACCAGAAACGGAUGGGAGUGCAGAUG		0.444444	0.444444	1	9	Avian	Mixed
;EU871829;CY053822	GGUCUGAAAGACGAUCUUCUUGAAAAUUUGCAGACCUACCAGAAGCGGAUGGGAGUGCAGAUG		0.444444	0.444444	1	2	Avian	Mixed
;CY037008;GU050259;CY076310;CY076062;CY077183;CY025094;CY047545;CY081349;CY045280;CY029922;CY078203;GU050152;CY032699;CY039639;CY039647;CY039655;CY039663;CY039671;CY039679;CY039726;CY039734;CY081413;CY081421;CY047609;GQ923230;CY018910;CY020862;CY024819;GU051933;CY021478;CY024795;CY081405;CY021862;CY081381;CY045304;GU051841;GU051848;GU050099	GGUCUAAAGGAUGAUCUUCUUGAAAAUUUGCAGGCCUACCAGAAACGGAUGGGAGUGCAGAUG		0.444444	0.444444	1	38	Avian	Mixed
;GU050168;GQ176143;CY005823;CY077642;U49119;CY005747;CY005752;CY005756;CY005759;CY021398;AB473941;HQ259227;HQ259235;CY043841;GQ414940;GU220602	GGUCUGAAAGAUGAUCUCCUUGAAAAUUUGCAGGCCUACCAGAAACGGAUGGGAGUGCAAAUG		0.444444	0.419753	1.05882	16	Avian	Mixed
;CY028252	GGCCUGAAAGAUGAUCUUCUUGAAAAUUUACAGGCCUACCAGAAACGGAUGGGAGUGCAGAUG		0.444444	0.419753	1.05882	1	Avian	H4N8
;CY021414;CY024875;CY024883;CY024891;CY025150;CY025158;CY025174;CY025182;GU053016	GGUCUGAAAGAUGAUCUUCUUGAAAAUUUGCAGGCCUACCAGAAACGGAUGGGUGUGCAAAUG		0.444444	0.444444	1	9	Avian	H7N1
;AB436553;AB436737;AB458242;AB458250;EU676173;FJ654298	GGUCUGAGAGAUAAUCUUCUUGAAAAUUUGCAGGCCUACCAGACACGAAUGGGAGUGCAGAUG		0.444444	0.444444	1	6	Avian	H7N1
;DQ464356;DQ643985;AM744957;AM913989;GQ404562;AB498025	GGUCUGAGAGAUAACCUUCUUGAAAAUUUGCAGGCCUACCAGAAACGAAUGGGAGUGCAGAUG		0.444444	0.444444	1	6	Avian	H5N1
;HM144844	GGUCUGAAAGAUGAUCUGCUUGAAAAUUUGCAGGCCUACCAGAAACGGAUGGGAGUGCAAAUG		0.444444	0.419753	1.05882	1	Avian	H6N2
;HM172121;HM172132	GGACUGAGAGAUAAUCUUCUUGAAAAUUUGCAGGCCUACCAGAAACGAAUGGGAGUGCAGAUG		0.444444	0.419753	1.05882	2	Avian	H5N1
;GU052884;GU052892;GU052900	GGUCUGAAAGAUGAUCUUCUUGAAAAUUUGCAGGCCUACCAGAGACGGAUGGGAGUGCAAAUG		0.444444	0.444444	1	3	Avian	Mixed
;CY078436;CY078572;CY078668	GGUCUAAAGGAUGAUCUUCUUGAAAAUUUGCAGGCCUACCAGAAGCGGAUGGGAGUGCAAAUG		0.444444	0.444444	1	3	Avian	H3N8
;GU051329;GU051408;DQ021741;GU050569;GU050786;GU050625;GU051535;GU051551;GU050583;GU050772;GU051353;GU051549;GU051544;GU051547;GU051557;GU050814;GU050821;GU050576;FJ517275;GU050737;CY004421;CY005178;CY024747;M63536	GGUCUAAAAGAUGAUCUUCUUGAAAAUUUGCAGGCCUACCAAAAACGGAUGGGAGUGCAAAUG		0.444444	0.444444	1	24	Avian	Mixed
;CY004143;CY004491;GU051896;CY033447;CY014822;CY004467;CY004588;CY005188;DQ021757;GU051141;AY664438;DQ021701;GU051439;CY015501;DQ021728;GU051206;GU051296;CY005324;CY003993;CY004367;CY047553;CY045440;CY004831;CY004000;CY004007;CY004019;CY004040;CY004044;CY004062;CY004026;CY004067;AY619967;AY619976;EU743473;DQ021765;DQ021766;CY017726;CY012825;CY016956;DQ021767;CY017718;DQ021727;CY004267;GU051519;CY…	GGUCUAAAAGAUGAUCUUCUUGAAAAUUUGCAGGCCUACCAGAAACGGAUGGGAGUGCAGAUG		0.444444	0.444444	1	338	Avian	Mixed
;CY004756;CY004777;EU743315;CY018902;GU053285;GU053292;CY025102	GGUCUAAAGGAUGAUCUUCUUGAAAAUUUGCAGGCCUACCAGAAACGGAUGGGAGUGCAAAUG		0.444444	0.444444	1	7	Avian	Mixed
;EF124056;EF124175;FM163443;FM163451;EF605598	GGUCUGAGAGAUAAUCUUCUUGAAAACUUGCAGGCCUACCAGAAACGAAUGGGAGUGCAGAUG		0.444444	0.419753	1.05882	5	Avian	H5N1
;Z26859	GGUCUGAAAGAUGAUCUUCUUGAAAAUUUGCAGGCCUACCAGAAACGGAUGGGGGUGCAGAUA		0.444444	0.444444	1	1	Avian	H1N1
;CY046127;FJ432763;CY077025;CY041419;AB569562;CY077678;CY077694	GGUCUGAAAGAUGACCUUCUUGAAAAUUUGCAGGCCUACCAGAAACGGAUGGGAGUGCAAAUG		0.444444	0.444444	1	7	Avian	Mixed
;CY079493	GGUCUAAAGGAUGAUCUUCUUGAAAAUUUGCAGGCCUACCAGAAACGGAUGGGAGUGCAGAUU		0.444444	0.444444	1	1	Avian	H2N3
;CY021238;CY021326;CY063744;CY063866;CY063874;CY063882;CY063890;CY063898;CY063906;CY063914;CY063922;CY063938;CY063954;CY063970;CY063994;CY064034;CY064050;CY064058;CY064090;CY064106;CY064162;CY076614;CY078314;CY063946;CY063978;CY063962;CY064026;CY079325;CY076694;CY077987;CY078091;CY078155;CY078171;CY064242;CY078187;CY078330;CY067673;CY067681;CY078195;CY077971;CY077995;CY078011;CY078282;CY022750;CY…	GGUCUAAAAGAUGAUCUUCUUGAAAAUUUGCAGGCCUACCAGAAGCGGAUGGGAGUGCAGAUG		0.444444	0.444444	1	53	Avian	Mixed
;CY045320	GGUCUAAAAGAUGAUCUUCUUGAAAAUUUGCAGACCUACCAGAAACGGAUGGGAGUGCAAAUG		0.444444	0.444444	1	1	Avian	H3N2
;CY077263	GGUCUGAAGGAUAAUCUUCUUGAAAAUUUGCAGGCCUACCAGAAACGGAUGGGAGUGCAAAUG		0.444444	0.444444	1	1	Avian	H4N6
;CY018016	GGUCUAAAAGAUGAUCUUCUUGGAAAUUUGCAGGCCUACCAGAAACGGAUGGGAGUGCAAAUG		0.444444	0.444444	1	1	Avian	H11N1
;GQ923462;GQ923438;GQ923166;GU050243;GU050251;GU051942;CY076198;GU052300;HM060052;HM060053;HM060056	GGUCUGAAAGAUGAUCUUCUUGAAAAUUUGCAGGCCUACCAAAAACGGAUGGGAGUGCAAAUG		0.444444	0.444444	1	11	Avian	Mixed
;CY039687;CY039695;CY039710;CY039718;CY039702;CY075942;CY078306;CY039742;GU052557;CY064945;HM849018;CY076906;CY060244;AY724262;HM849004;HM144730;CY004073;CY004077;CY004087;CY004115;CY004147;CY004155;CY004163;CY004171;CY004179;CY014765;CY005882;CY014651;CY045472	GGUCUGAAAGAUGAUCUUCUUGAAAAUUUGCAGGCCUACCAGAAGCGGAUGGGAGUGCAAAUG		0.444444	0.444444	1	29	Avian	Mixed
;CY020990;CY021574	GGUCUGAAAGAUAAUCUUCUUGAAAAUUUGCAGGCCUACCAGAAGCGAAUGGGAGUGCAAAUG		0.444444	0.444444	1	2	Avian	Mixed
;DQ997259	GGUCUGAAAGAUAAUCUUCUUGAAAAUUUGCAGGCCUACCAGAAACGAAUGGGAGUGCAGAUG		0.444444	0.444444	1	1	Avian	H5N1
;CY003945;EU871929;CY004203;CY004671;CY004818;GQ257456;CY005161;CY005896	GGUCUAAAAGAUGAUCUUCUUGAAAAUUUGCAGGCCUACCAGAAACGAAUGGGAGUGCAAAUG		0.444444	0.444444	1	8	Avian	Mixed
;CY014688;GQ257441;AY241621;GQ257472;GQ257464;GU053304;GU053311;GU053332;GU053318;GU053325;CY004259	GGUCUAAAAGAUGAUCUUCUUGAAAAUUUGCAGGCCUACCAGAAACGGAUGGGGGUGCAAAUG		0.444444	0.444444	1	11	Avian	H10N7
;DQ997307	GGUCUGAGAGAUAAUCUUCUUGAAAAUUUGCAGGCCUACCAGAAACGGAUGGGAGUGCAAAUG		0.444444	0.444444	1	1	Avian	H5N1
;DQ997086	GGUCUGAGAGACAAUCUUCUUGAAAAUUUGCAGGCCUACCAGAAACGGAUGGGAGUGCAGAUG		0.444444	0.444444	1	1	Avian	H5N1
;EF124048;DQ535725;CY016293;CY021390;CY020662;EF362419	GGUCUGAGAGAUAAUCUUCUUGAAAAUUUGCAGACCUACCAGAAACGAAUGGGAGUGCAGAUG		0.444444	0.444444	1	6	Avian	H5N1
;CY078131	GGUCUAAAAGAUGAUCUUCUCGAAAAUUUGCAGGCCUACCAGAAGCGGAUGGGAGUGCAGAUG		0.444444	0.419753	1.05882	1	Avian	H11N9
;HM060043;HM060047;HM060045	GGUCUGAAAGAUGAUCUUCUUGAAAAUUUGCAGGCCUACCAGAAAAGAAUGGGAGUGCAAAUG		0.444444	0.444444	1	3	Avian	H13N9
;DQ997267;CY077001	GGUCUGAAAGAUGAUCUUCUUGAAAAUUUGCAGGCCUACCAGAAACGAAUGGGAGUGCAGAUG		0.444444	0.444444	1	2	Avian	Mixed
;CY005044	GGGCUAAAAGAUGAUCUUCUUGAAAAUUUGCAGGCCUACCAGAAACGGAUGGGAGUGCAAAUG		0.444444	0.419753	1.05882	1	Avian	H3N8
;HM172161;CY063321	GGUCUGAGAGAUAAUCUUCUUGAAAAUUUGCAGGCCUACCAAAAACGAAUGGGAGUGCAAAUG		0.444444	0.444444	1	2	Avian	H5N1
;CY041898	GGUCUAAAAGAUGACCUUCUUGAAAAUUUGCAGGCCUACCAAAAACGGAUGGGAGUGCAGAUG		0.444444	0.444444	1	1	Avian	H4N6
;HM172134	GGUCUGAGAGACAAUCUUCUUGAAAAUUUGCAGGCCUACCAGAAACGGAUGGGGGUGCAGAUG		0.444444	0.444444	1	1	Avian	H5N1
;DQ021756;CY020846	GGUCUGAAAGAUAAUCUUCUUGAAAAUUUGCAGGCCUACCAGAAACGGAUGGGAGUGCAAAUG		0.444444	0.444444	1	2	Avian	Mixed
;EF587280;EF124188;CY034699;CY040977;CY040929;CY040913;CY029530;AB450634;EU402399;EU401752;EU814504;EU441935;EU486853;EU441927;DQ351859;EF175672;EF175673;HM172127;EU195411;GU182249;GU182233;GU182241;GU182225;HM172164;HM172139;HM172148;HM172136	GGUCUGAGAGACAAUCUUCUUGAAAAUUUGCAGGCCUACCAGAAACGAAUGGGAGUGCAGAUG		0.444444	0.444444	1	27	Avian	H5N1
;GU186778;CY015054;L37795;L37796;L37797	GGUCUGAAAGAUGAUCUCCUUGAAAAUUUGCAGGCCUACCAGAAACGGAUGGGAGUGCAGAUG		0.444444	0.419753	1.05882	5	Avian	H7N7
;HM172137	GGUCUUAGAGACAAUCUUCUUGAAAAUUUGCAGGCCUACCAGAAACGGAUGGGAGUGCAGAUG		0.444444	0.444444	1	1	Avian	H5N1
;GQ923550	GGUCUAAAAGAUGAUCUUCUUGAAAAUUUGCAGGCCUACCAGAAACGGAUGGGAGUGCAGAUA		0.444444	0.444444	1	1	Avian	H5N2
;CY022718;CY081317	GGUCUAAAAGAUGAUCUUCUCGAAAAUUUGCAGGCCUACCAGAAACGGAUGGGAGUGCAGAUG		0.444444	0.419753	1.05882	2	Avian	H3N6
;CY021150;CY021438;GU186467;GU051191;GU051185;GU051198;GU051188;GU051097;CY021854;EU871861	GGUCUGAAGGAUGAUCUUCUUGAAAAUUUGCAGGCCUACCAGAAACGGAUGGGAGUGCAGAUG		0.444444	0.444444	1	10	Avian	Mixed
;FJ534566;FJ534568;FJ534567	GGUCUAAGAGAUAAUCUCCUUGAAAAUUUGCAGGCCUACCAGAAACGAAUGGGAGUGCAGAUG		0.444444	0.419753	1.05882	3	Avian	H5N1
;CY005795;GQ404580;FJ750570	GGUCUAAAAGAUGAUCUUCUUGAAAAUUUGCAGACCUACCAGAAACGGAUGGGAGUGCAGAUG		0.444444	0.444444	1	3	Avian	Mixed
;M23917;M63526;M38299	GGUCUGAAAGAUGAUCUCCUUGAAAAUUUGCAGGCCUACCAGAAACGGAUGGGAGUGCAGCUG		0.444444	0.395062	1.125	3	Avian	H7N7
;CY079341;CY079349;CY079429	GGUCUAAAAGAUGAUCUCCUUGAAAAUUUGCAGGCCUACCAGAAACGGAUGGGAGUGCAGAUG		0.444444	0.419753	1.05882	3	Avian	H3N2
;CY004881;CY004861;DQ021742;DQ021743;CY015485	GGUCUAAAAGAUGAUCUUCUUGAAAACUUGCAGGCCUACCAGAAACGGAUGGGAGUGCAAAUG		0.444444	0.419753	1.05882	5	Avian	Mixed
;CY021198	GGUCUAAAGGAUGAUCUUCUUGAAAAUUUGCAGGCCUACCAAAAACGGAUGGGAGUGCAAAUG		0.444444	0.444444	1	1	Avian	H6N8
;CY032667;CY032715;CY033431;CY076670;CY032887;CY032927;CY076078;CY076038;CY078219;CY078226;CY032911;CY064186	GGUCUAAAGGAUGAUCUUCUUGAAAAUUUGCAGGCCUACCAGAAGCGGAUGGGAGUGCAGAUG		0.444444	0.444444	1	12	Avian	Mixed
;HM172129	GGUCUGAGAGAUAAUCUUCUUGAAAAUGUGCAGGCCUACCAGAAACGAAUGGGAGUGCAGAUG		0.444444	0.419753	1.05882	1	Avian	H5N1
;CY014794	GGUCUAAAAGAUGAUCUUCUUGAAAAUUUGCAGGCCUACCAGAAACGGAUGGGAGUGCAAAUR		0.444444	0.444444	1	1	Avian	H5N2
;CY064226;CY039813;CY045424;CY043969;CY079196;CY079662;CY080176;CY067689;HM144754;AJ973609;CY005394;EU249550;AB538495	GGUCUGAAAGAUGAUCUUCUUGAAAAUUUGCAGGCCUACCAGAAACGAAUGGGAGUGCAAAUG		0.444444	0.444444	1	13	Avian	Mixed
;AY241600;GQ923566	GGUCUAAAAGAUGAUCUUCUUGAAAACUUGCAGGCCUACCAGAAACGGAUGGGAGUGCAGAUG		0.444444	0.419753	1.05882	2	Avian	Mixed
;CY005264;CY004650;CY005058;DQ021698;DQ021709;GU051262;GU051532;GU051528;DQ021723;GU051459;GU051240;CY077342;CY078484;CY078492;CY078516;CY078532;CY078548;CY078644;CY078700;CY079028;CY079694;CY079757;CY079702;CY079733;CY079116;CY079655;CY004081	GGUCUAAAAGAUGAUCUUCUUGAAAAUUUGCAGGCCUACCAGAAGCGGAUGGGAGUGCAAAUG		0.444444	0.444444	1	27	Avian	Mixed
;AM913984;CY061888;EU662949	GGUCUGAAAGAUGAUCUUCUUGAAAAUUUGCAGGCCUACCAGAAAAGGAUGGGAGUGCAAAUG		0.444444	0.444444	1	3	Avian	Mixed
;CY015104	GGUCUAAAAGAUAAUCUUCUUGAAAAUUUGCAGGCCUACCAGAAACGGAUGGGAGUGCAAAUG		0.444444	0.444444	1	1	Avian	H5N9
;AY633309;CY004187;CY004195;CY004211;CY004219;CY005107;AY633317;CY004516;CY004524;DQ021755;CY012833;CY015452;CY016125;CY016133;CY016165;DQ021691;DQ021694;GU050654;GU051444;GU051515;GU051523;DQ021696;GU051517;DQ021711;DQ021715;DQ021758;DQ021718;GU050731;GU051526;DQ021760;CY020870;CY020958;GU051434;DQ021763;DQ021744;CY016173;CY020974;CY021206;CY021678;CY014910;GU049952	GGUCUGAAAGAUAAUCUUCUUGAAAAUUUGCAGGCCUACCAGAAGCGGAUGGGAGUGCAAAUG		0.444444	0.444444	1	41	Avian	Mixed
;AY221538;AF509041;AF509042;CY029698;GU050422;GU050429;GU050492;GU052534;HM114556;GU050476;GU050484;CY029722;GU050406;GU050460;GU050508;GU050516;CY029714;GU050437;GU050500;GU050540;HM114564;GU050524;GU050532;FJ538948;CY036104;CY036112;CY036120;CY036128;CY036152;GU050311;GU050318;GU050326;GU050342;GU050334;GQ232444;HM114612;GU050452;GU050468;HM114604;HQ200560;HQ338095;CY029967;CY029975;CY029991;CY…	GGUCUAAGAGAUAAUCUUCUUGAAAAUUUGCAGGCCUACCAGAAACGAAUGGGAGUGCAGAUG		0.444444	0.444444	1	45	Avian	H5N1
;DQ376667;DQ376673;DQ376671	GGUCUGAGAGAUGAUCUUCUUGAAAAUUUGCAGGCCUACCAGAAAAGGAUGGGAGUGCAAAUG		0.444444	0.444444	1	3	Avian	Mixed
;GQ923518;GQ923414;GQ923398;GU050183	GGUCUGAAAGACGAUCUUCUUGAAAAUUUGCAGGCCUACCAGAAACGGAUGGGGGUGCAAAUG		0.444444	0.444444	1	4	Avian	H5N2
;GU051498	GGUCUAAAAGAUGAUCUUCUUGAAAAUUUGCAGGCCUACCAGAAACGGAUGGGAGUGCAGGUG		0.444444	0.444444	1	1	Avian	H7N3
;CY045586;HM461853;M12699;CY014969;EU743294;AF073202;CY005874;EU982317;CY004130;CY004138;CY004968;CY005867;CY014734;CY014779;GU186611;DQ021754;CY004428;CY017076;CY005219;GU050861;DQ021769;EU743168;CY014850;CY014962;CY004373;GU052217;CY004614;CY017412;CY017702;AY664434;CY004584;CY014930;CY041842;AY664433;CY004390;CY004825;CY014814;GU052011;CY004763;GU052006;CY017782;CY020926;CY081293;EU743287;AY63…	GGUCUAAAAGAUGAUCUUCUUGAAAAUUUGCAGGCCUACCAGAAACGGAUGGGAGUGCAAAUG		0.444444	0.444444	1	595	Avian	Mixed
;CY078604	GGUCUAAAAGAUGAUCUUCUUGAAAAUUUGCAGGCCUACCAGAAAAGGAUGGGAGUGCAGAUG		0.444444	0.444444	1	1	Avian	H3N8
;CY021614;CY005331;GU186447;CY011037;CY020774;GU053239;CY064066	GGUCUAAAAGAUGAUCUUCUUGAAAAUUUGCAGGCCUACCAGAAACGAAUGGGAGUGCAGAUG		0.444444	0.444444	1	7	Avian	Mixed
;CY077625	GGCCUGAAAGAUGAUCUUCUUGAAAAUUUACAGGCCUACCAGAAACGGAUGGGAGUGCAAAUG		0.444444	0.419753	1.05882	1	Avian	H4N8
;AF216719;GU052051;GU052058	GGUCUGAAAGAUAACCUUCUUGAAAAUUUGCAGGCCUACCAGAAACGAAUGGGAGUGCAAAUG		0.444444	0.444444	1	3	Avian	H5N1
;HQ221641	GGUCUGAAAGAAGAUCUUCUUGAAAAUUUGCAGGCCUACCAGAAACGGAUGGGGGUGCAAAUG		0.444444	0.444444	1	1	Avian	H9N2
;GU052020;GU052043;DQ997457;AY059508;AY059509	GGUCUGAAAGAUAAUCUUCUUGAAAAUUUGCAGGCCUACCAGAAACGAAUGGGAGUGCAAAUG		0.444444	0.444444	1	5	Avian	H5N1
;AF216711;AF216727;GU052028;GU052082;AY075029	GGUCUGAAAGAUAAUCUUCUUGAAAAUUUGCAGGCCUACCAGAAACGAAUGGGAGUGCAAGUG		0.444444	0.444444	1	5	Avian	H5N1
;GU053151;CY077009	GGUCUGAAGGAUGAUCUCCUUGAAAAUUUGCAGGCCUACCAGAAACGGAUGGGAGUGCAAAUG		0.444444	0.419753	1.05882	2	Avian	H7N7
;CY064122	GGUCUGAAAGAUGAUCUUCUUGAAAAUUUGCAGGCCUACCAGAACCGGAUGGGAGUGCAGAUG		0.444444	0.444444	1	1	Avian	H8N4
;CY038373;CY022638;EU580596;GQ162787;AB546152;HM144788	GGUCUGAAAGAUGAUCUUCUCGAAAAUUUGCAGGCCUACCAGAAACGGAUGGGAGUGCAAAUG		0.444444	0.419753	1.05882	6	Avian	Mixed
;CY035810;CY035818;CY035880;CY038365;CY039821;CY039876;CY043985;CY044025;CY077381;CY077413;CY078924;CY080200;CY078948;CY079012;CY077207;CY047036;CY043961;CY005448;CY005454;CY060361;CY015164;HM144855;DQ482657;DQ482662;EF527270;EF617307;DQ482658;EF527271;EF527272;GQ219713;GQ219716;GQ414930;HM144732;CY021526;CY022630;CY076938;AJ427299;HQ014835	GGUCUGAAGGAUGAUCUUCUUGAAAAUUUGCAGGCCUACCAGAAACGGAUGGGAGUGCAAAUG		0.444444	0.444444	1	38	Avian	Mixed
;GU351861	GGUCUAAAAGAUGAUUUGCUUGAAAAUUUGCAGGCCUACCAGAAACGGAUGGGAGUGCAAAUG		0.444444	0.419753	1.05882	1	Avian	H5N2
;AY664423;AY664424;AY664435;DQ021720;GU051426	GGUCUAAAAGAUGAUCUUCUUGAAAAUUUGCAGGCCUACCAAAAGCGGAUGGGAGUGCAAAUG		0.444444	0.444444	1	5	Avian	Mixed
;CY003888;CY003915;CY003902;CY004095;CY004392;CY005298;CY005121;CY005281;CY004413;CY005127;CY005114;CY004089;CY005292;CY015136;CY015143;CY015128;CY014646;EU742645;CY014756;CY003923;CY005376	GGUCUAAAAGAUGAUCUUCUUGAAAAUCUGCAGGCCUACCAGAAACGGAUGGGAGUGCAAAUG		0.444444	0.419753	1.05882	21	Avian	Mixed
;AF144306;AY221534;AY221535	GGUCUGAAAGAUAAUCUUCUUGAAAAUUUGCAGGCCUACCAAAAACGAAUGGGAGUGCAAAUG		0.444444	0.444444	1	3	Avian	H5N1
;CY020966;CY076054;CY076502;CY076510;CY076518;CY076526;CY076534;CY076542;CY076550;CY076494;CY041251;GU052581;AB304150;HQ014827	GGUCUGAAAGAUGAUCUUCUUGAAAAUUUGCAGGCCUACCAGAAACGGAUGGGGGUGCAAAUG		0.444444	0.444444	1	14	Avian	Mixed
;AF468843;DQ304691;EU263348;EU263356;AY651400;AY651402;GU186681;AY856865	GGUCUGAGAGAUAAUCUUCUUGAAAAUUUGCAGGCCUACCAGAACCGGAUGGGAGUGCAAAUG		0.444444	0.444444	1	8	Avian	H5N1
;CY021358;CY021494	GGUCUGAAAGACGAUCUUCUUGAAAAUUUGCAGGCCUACCAGAAACGGAUGGGAGUGCAGAUG		0.444444	0.444444	1	2	Avian	H7N3
;CY067697;CY067713	GGUCUGAAGGAUGAUCUUCUUGAAAAUUUGCAGGCCUACCAGAAGCGGAUGGGAGUGCAAAUG		0.444444	0.444444	1	2	Avian	H6N2
;CY016612;EU980480;GU053460;GU053468;GU053490;GU053498;DQ376679;DQ376675;DQ376681;DQ376676;DQ376677	GGUCUGAGAGAUGAUCUUCUUGAAAAUUUGCAGGCCUACCAGAAACGGAUGGGAGUGCAAAUG		0.444444	0.444444	1	11	Avian	Mixed
;CY078123	GGUCUGAAAGAUGAUCUUCUUGAAAACUUGCAGGCCUACCAGAAGCGGAUGGGAGUGCAAAUG		0.444444	0.419753	1.05882	1	Avian	H4N6
;HQ221640	GGUCUGAAAGAAGAUCUUCUUGAAAAUUUGCAGGCCUACCAGAAACGGAUGGGAGUGCAAAUG		0.444444	0.444444	1	1	Avian	H9N2
;CY004947;GQ923174;CY031037;CY053886;CY081341;CY005539	GGUCUAAAAGAUGAUCUUCUUGAAAAUUUGCAGGCCUACCAAAAACGGAUGGGAGUGCAGAUG		0.444444	0.444444	1	6	Avian	Mixed
;AY950238;DQ997226;DQ997119;DQ997138;DQ073418;AY950242;DQ997214;AF250492	GGUCUGAAAGAUGAUCUUCUUGAAAAUUUGCAGGCCUUCCAGAAACGGAUGGGAGUGCAAAUG		0.444444	0.444444	1	8	Avian	H5N1
;AB538493;AB538494;AB538496;AB538497	GGUCUGAAAGACGAUCUUCUUGAAAAUUUGCAGGCCUACCAGAAACGGAUGGGAGUGCAAAUG		0.444444	0.444444	1	4	Avian	Mixed
;GQ257382	GGUCUGAAGGAUGAUCUUCUUGAAAAUUUGCAGACCUACCAGAAACGGAUGGGAGUGCAGAUG		0.444444	0.444444	1	1	Avian	H7N2
;CY037757	GGUCUGAAAGAUGAUCUUCUUGAAAAUUUGCAGGCCUACCAGAAAMGGAUGGGAGUGCAAAUG		0.444444	0.444444	1	1	Avian	H7N3
;DQ256384	GGACUAAGGGAUGAUCUUCUUGAAAAUUUGCAGGCCUACCAGAAACGGAUGGGAGUGCAAAUG		0.444444	0.419753	1.05882	1	Avian	H5N2
;AY497132;GU052726;AY497134;GU052637	GGGCUAAGGGAUGAUCUUCUUGAAAAUUUGCAGGCCUACCAGAAACGGAUGGGAGUGCAAAUG		0.444444	0.419753	1.05882	4	Avian	H5N2
;CY004346;CY005181;CY003985;CY004703;CY005318;CY004954;CY047513;CY004353;CY073723;CY055162;CY038389;CY039853;CY078996;CY039797;CY039829;CY077397;CY079060;CY039766;CY039861;CY039869;CY043953;CY045448;CY045456;CY077255;CY077365;CY078900;CY078980;CY079300;CY078892;CY079036;CY078964;CY079068;CY079076;CY079188;CY079615;CY080048;CY080004;CY076318;CY039535;CY076686;CY076478;CY038381;CY004339;CY032723;CY…	GGUCUGAAAGAUGAUCUUCUUGAAAAUUUGCAGGCCUACCAGAAACGGAUGGGAGUGCAGAUG		0.444444	0.444444	1	116	Avian	Mixed
;DQ376672	GGUCUGAGAGAUGAUCUUCUUGAAAAUUUGCAGGCCUACCAAAAAAGGAUGGGAGUGCAAAUG		0.444444	0.444444	1	1	Avian	H6N1
;AY059511;AY059512;GU052066;GU052074;AY075035;GU052090;AY221530;AY221531;AY221533;GU052466;AF509040;AF509043;AF509044;AF509050;AF509052;AF509049;AF509058;AF509062;AF509064;DQ997520;AB212283;DQ997179;DQ997409;EU329183;AY221532;AY747620;EF541393;GU052106;GU052114;DQ351858;DQ320989;DQ320990;DQ320991;GU186693;AF509063;AY575899;AY575903;AY575902;GU186673;DQ997402;DQ835774;AY518361;AY737298;DQ320944;AY…	GGUCUGAGAGAUAAUCUUCUUGAAAAUUUGCAGGCCUACCAGAAACGAAUGGGAGUGCAGAUG		0.444444	0.444444	1	871	Avian	H5N1
;M63527;CY014572;CY021446;EU980455;CY011249;CY004995;CY079647;DQ021734;EU743561;CY076638;DQ021748;GU050590;GU050597;GU050604;GU050611;GU050848;GU051554;GU050827;GU050841;GU050855;GU051560;GU050765;GU051538;GU051565;DQ236168;CY076022;GQ923254;GU186532;HM060054;CY021686;CY032675;CY035860;CY034175;CY033335;CY033351;CY034188;CY078083;GQ257397;GQ923478;GQ923470;CY045392;CY076841;CY076174;CY033367;CY07…	GGUCUGAAAGAUGAUCUUCUUGAAAAUUUGCAGGCCUACCAGAAACGGAUGGGAGUGCAAAUG		0.444444	0.444444	1	905	Avian	Mixed
;EU743266;AY241596;AY241598;EU742897;EU742882;AY241593	GGUCUAAGAGAUGAUCUUCUUGAAAAUUUGCAGGCCUACCAGAAACGGAUGGGAGUGCAAAUG		0.444444	0.444444	1	6	Avian	H7N2
;CY039384	GGUYUAAAAGAUGAUCUUCUUGAAAAUUUGCAGGCCUACCAGAAACGGAUGGGAGUGCAAAUG		0.411765	0.411765	1	1	Avian	H2N3
;GQ404614;CY062500	GGUCUGAAAGAUGAUCUUCUUGAAAAUUUGCAGGCCUACCAGAAGCGGAUGGGAGUGCAGAUG		0.444444	0.444444	1	2	Avian/Human	Mixed
;HM114620;GU186762	GGUCUGAGAGAUAAUCUUCUUGAAAAUUUGCAGGCCUACCAGAAACGAAUGGGGGUGCAGAUG		0.444444	0.444444	1	2	Avian/Human	H5N1
;EU182312;AY497136;CY005832;GU186588;GU052683;GU052699;AB434347	GGUCUAAAAGAUGAUCUUCUUGAAAAUUUGCAGGCCUACCAGAAACGGAUGGGAGUGCAAAUA		0.444444	0.444444	1	7	Avian/Swine	Mixed
;DQ492909;AY747612	GGUCUGAGAGAUGAUCUUCUUGAAAAUUUGCAGGCCUACCAGAAACGAAUGGGAGUGCAGAUG		0.444444	0.444444	1	2	Avian/Swine	H5N1
;CY077498;FJ560885;GU433355;GU433370;GU433362;GU433346;CY015040	GGUCUGAAAGAUGAUCUUCUUGAAAACUUGCAGGCCUACCAGAAACGGAUGGGAGUGCAGAUG		0.444444	0.419753	1.05882	7	Canine	H3N2
;AF216735	GGUCAGAAAGAUAAUCUUCUUGAAAAUUUGCAGGCCUACCAGAAACGAAUGGGAGUGCAAGUG		0.444444	0.444444	1	1	Environment	H5N1
;HQ454980	GGUCUGAAAGAUGAUCUUCUUGAAAACUUGCAGGCCUACCAGAAACGAAUGGGAGUGCAGAUG		0.444444	0.419753	1.05882	1	Feline	H3N2
;GQ232065;GQ323474;CY050215;CY052816;CY052928;CY052227;CY062519;CY064709;CY064717;CY064725;CY068923;CY083466;CY083586;CY050231;CY064733;GQ225384;GQ223409;GQ232055;GQ232071;GQ283490;GQ323465;GQ334356;GQ365456;GQ402219;GQ465692;CY046204;CY046212;CY046220;CY046228;CY046236;CY046252;CY046260;CY046268;CY046276;CY046292;CY046300;CY046308;CY046324;CY046332;CY046348;CY046356;CY046372;CY046388;CY046396;CY…	GGUCUGAAAGAUGAUCUUCUUGAAAAUUUGCAGGCCUACCAGAAGCGAAUGGGAGUGCAGAUG		0.444444	0.444444	1	198	Human	H1N1
;CY065052;CY072327;CY063180;CY066680	GGUCUGAAGGAUGACCUUCUUGAAAAUUUGCAGGCCUACCAGAAGCGAAUGGGAGUGCAGAUG		0.444444	0.444444	1	4	Human	H1N1
;HM114588;HM114596	GGUCUAAGAGAUAAUCUUCUUGAAAAUUUGCAGGCCUACCAGAAACGAAUGGGAGUGCAAAUG		0.444444	0.444444	1	2	Human	H5N1
;EU597959	GGUCUAAGAGAUGACCUUCUUGAAAAUUUGCAGACCUACCAGAAACGAAUGGGGGUGCAGAUG		0.444444	0.444444	1	1	Human	H3N2
;EU597969	GGUCUAAGAGAUGAUCUUCUUGAAAAUUUGCAGACCUACCAGAAGCGAAUGGGGGUGCAGAUG		0.444444	0.444444	1	1	Human	H3N2
;GQ365365;CY061020	GGUCUGAAAGAUGACCUUCUUGAAAAUUUGCAGGCCUACCAGAAUCGAAUGGGAGUGCAGAUG		0.444444	0.444444	1	2	Human	H1N1
;CY081072;CY081088	GGUCUGAAAGAUGACCUUCUUGAAAAUUUGCAGGCCUACCAGAAGAGAAUGGGAGUGCAGAUG		0.444444	0.444444	1	2	Human	H1N1
;CY071104	GGUCUGAAAGAUGACCUUCUUGAAAAUUUGCAGGCCUACCAGAAGCGAAUGGGUGUGCAGAUG		0.444444	0.444444	1	1	Human	H1N1
;HM780479	GGUCUGAAAGAUGACCUUCUUGAAAUUUUGCAGGCCUACCAGAAGCGAAUGGGAGUGCAGGUG		0.444444	0.419753	1.05882	1	Human	H1N1
;CY009325	GGUCUGAAAGAUGAUCUUCUUGAAAAUUUGCAGGCCUACCAGAAACGAAUGGGGGUGCAGAUA		0.444444	0.444444	1	1	Human	H1N1
;GQ168674	GGUCUGAAAGAUGACCUUCUUGAAAAUUUGCAGGCCUACCARAAGCGAAUGGGAGUGCAGAUG		0.444444	0.444444	1	1	Human	H1N1
;CY050952	GGUCUGAAAGAUGAYCUUCUUGAAAAUUUGCAGGCCUACCAGAAGCGAAUGGGAGUGCAGAUG		0.444444	0.444444	1	1	Human	H1N1
;HM114572	GGUCUAAGAGAUAAUCUUCUUGAUAAUUUGCAGGCCUACCAGAAACGAAUGGGAGUGCAGAUG		0.444444	0.444444	1	1	Human	H5N1
;CY011137;CY000466;CY000594;CY000634;CY000642;CY000730;CY000810;CY000818;CY000826;CY000998;CY001006;CY001177;CY001270;CY001446;CY001529;CY003257;CY003233;CY003225;CY003449;CY009101;CY009109;CY023043;EU597957;EU597960;EU597961;EU597962;EU597963;EU597965;EU597966;EU597968;CY000690;CY001246;CY003457;CY003273;CY003786;CY000706;CY001366;CY001358;CY000602;CY001350;CY000746;CY003818;CY003281;CY013049;CY…	GGUCUAAGAGAUGAUCUUCUUGAAAAUUUGCAGACCUACCAGAAACGAAUGGGGGUGCAGAUG		0.444444	0.444444	1	70	Human	H3N2
;CY056932;CY083871;GU367328	GGUCUAAAAGAUGACCUUCUUGAAAAUUUGCAGGCCUACCAGAAGCGAAUGGGAGUGCAGAUG		0.444444	0.444444	1	3	Human	H1N1
;CY052368	GGUCUGAAAGAUGAUCUUCUUGAAAAUUUGCAGGCCUACCAGRAGCGAAUGGGAGUGCAGAUG		0.444444	0.444444	1	1	Human	H1N1
;CY083538	GGUCUGAAAGAUGACCUCCUUGAAAAUUUGCAGGCCUACCAGAAGCGAAUGGGAGUGCAGAUG		0.444444	0.419753	1.05882	1	Human	H1N1
;CY080318	GGUCUGAAAGAUGACCUUCUUGAAAUUUUGCAGGCCUACCAGAAGCGAAUGGGAGUGCACAUG		0.444444	0.395062	1.125	1	Human	H1N1
;CY063268	GGUCUGAAAGAUGACCUUCUUGAAAAUUUGCAGGCCUACCAGAAGCGUAUGGGAGUGCAGAUG		0.444444	0.444444	1	1	Human	H1N1
;CY083235	GGUCUGAAAGAUGCCCUUCUUGAAAAUUUGCAGGCCUACCAGAAGCGAAUGGGAGUGCAGAUG		0.444444	0.444444	1	1	Human	H1N1
;U02084;CY045781	GGUCUGAAAGAUAAUCUUCUUGAAAAUUUGCAGGCCUACCAAAAACGAAUGGGAGUGCAGAUG		0.444444	0.444444	1	2	Human	H1N1
;CY083067;CY083091;CY083075;CY071336	GGUCUGAAAGAUGACCUUCUUGAUAAUUUGCAGGCCUACCAGAAGCGAAUGGGAGUGCAGAUG		0.444444	0.444444	1	4	Human	H1N1
;GQ168630	GGUYUGAAAGAUGACCUUCUUGAAAAUUUGCAGGCCUACCAGAAGCGAAUGGGAGUGCAGAUG		0.411765	0.411765	1	1	Human	H1N1
;CY057303	GGUCUGAAAGAUGACCUUCUUGAAAAUUUGCAGGCMUACCAGAAGCGAAUGGGAGUGCAGAUG		0.411765	0.411765	1	1	Human	H1N1
;GQ222028	GGUCUGAAAGAUGACCUUCUUGAAAAUUURCAGGCCUACCAGAAGCGAAUGGGAGUGCAGAUG		0.411765	0.411765	1	1	Human	H1N1
;CY077802	GGUCUAAAAGAUGAUCUUCUUGAAAAUUUGCAGRCCUAUCAGAAACGAAUGGGGGUGCAGAUG		0.411765	0.411765	1	1	Human	H3N2
;EF566312;CY045256;GQ404643;CY051128	GGUCUGAAAGAUGAUCUUCUUGAAAAUUUGCAGGCCUACCAGAAGCGAAUGGGAGUGCAAAUG		0.444444	0.444444	1	4	Human/Avian	Mixed
;FJ966962;FJ966972;FJ966975;FJ969513;FJ969518;FJ969527;FJ969532;FJ969537;FJ973553;FJ973554;FJ985755;FJ998210;FJ998211;GQ117055;GQ117066;GQ117073;GQ117078;GQ117096;GQ122095;GQ131025;CY039894;CY039902;GQ132152;GQ149624;GQ149625;GQ149629;GQ149642;GQ149679;GQ160525;GQ160549;GQ160555;GQ168619;GQ168622;GQ168626;GQ168635;GQ168647;GQ168663;GQ168675;GQ169302;GQ166229;GQ200207;GQ200216;GQ200272;FJ966954;GQ…	GGUCUGAAAGAUGACCUUCUUGAAAAUUUGCAGGCCUACCAGAAGCGAAUGGGAGUGCAGAUG		0.444444	0.444444	1	2624	Human/Swine	H1N1
;CY071757;CY052712;CY056980	GGUCUGAAAGAUGACCUUCUUGAAAAUUUGCAGGCCUACCAGAAGCGAAUGGGAGUGCAAAUG		0.444444	0.444444	1	3	Human/Swine	H1N1
;CY022987;CY025254;GQ404616;GQ404617;CY051688;CY066960;CY073726;CY083699;CY066720;CY057711	GGUCUGAAAGAUGACCUUCUUGAAAAUUUGCAGGCCUACCAGAAACGAAUGGGAGUGCAGAUG		0.444444	0.444444	1	10	Human/Swine	H1N1
;GQ369405;GQ369411;CY066200;CY066320;CY066192	GGUCUGAGAGAUGACCUUCUUGAAAAUUUGCAGGCCUACCAGAAGCGAAUGGGAGUGCAGAUG		0.444444	0.444444	1	5	Human/Swine	H1N1
;CY056157;CY065020;CY062980;CY078423;CY078426	GGUCUGAAAGAUGACCUUCUUGAAAAUUUGCAGGCCUACCAGAAGCGAAUGGGGGUGCAGAUG		0.444444	0.444444	1	5	Human/Swine	Mixed
;CY052880;CY055741;CY055757;CY056692;CY056716;CY057247;CY060521;CY061752;CY061760;CY066272;CY066392;CY066496;CY061252;CY062652;HM230694;CY056948;CY083777;CY057783;CY063124;CY076750	GGUCUGAAAGAUGACCUUCUUGAAAAUUUGCAGGCCUACCAGAAGCGGAUGGGAGUGCAGAUG		0.444444	0.444444	1	20	Human/Swine	H1N1
;CY062860;CY062908;CY066808	GGUCUGAAAGAUGACCUUCUUGAAAAUUUGCAGGCCUACCAAAAGCGAAUGGGAGUGCAGAUG		0.444444	0.444444	1	3	Human; Swine	H1N1
;CY080108;CY014711;GU052308;DQ186977;EU478824;DQ186978;GQ161107	GGUCUGAAAGAUGAUCUUCUUGAAAAUUUGCAGGCCUACCAGAAACGGAUGGGAGUGCAAAUA		0.444444	0.444444	1	7	Mixed	Mixed
;AB441171	GGUCUAAAAGAUGAUCUUCUUGAAAAUUUGCAGGCCUACCAGAAGCGAAUGGGAGUGCAGAUG		0.444444	0.444444	1	1	Swine	H1N2
;M63525	GGUCUGAAAGAUGAUCUUCUUGAAAAUUUGCAGGCCUACCAGAAACGGAUGGGGGUGCAGAUU		0.444444	0.444444	1	1	Swine	H1N1
;CY077945	GGUCUGAAAGAUGAUCUCCUUGAAAAUUUGCAGGCCUACCAGAAACGGAUGGGGGUGCAGAUG		0.444444	0.419753	1.05882	1	Swine	H3N2
;AB434371	GGUCUGAAAGAUGAUCUUCUUGAAAACUUGCAGGCCUACCAAAAACGGAUGGGAGUGCAGAUA		0.444444	0.419753	1.05882	1	Swine	H3N2
;Z26862	GGUCUGAAAGAUGAUCUUCUUGAAAAUUUGCAGGCCUACCAAAAACGGAUGGGAGUGCAGAUG		0.444444	0.444444	1	1	Swine	H1N1
;CY026428;GQ404610;CY045741;CY045749;GQ404581;M63534;CY009629;CY027292	GGUCUGAAAGAUGAUCUUCUUGAAAAUUUGCAGGCCUACCAGAAACGAAUGGGGGUGCAGAUG		0.444444	0.444444	1	8	Swine	H1N1
;EU478835;EU478840	GGUCUGAAAGAUGACCUUCUUGAAAAUUUGCAGGCCUACCAAAAACGAAUGGGAGUGCAGAUA		0.444444	0.444444	1	2	Swine	H3N2
;CY037947;CY037955	GGUCUGAAAGAUGACCUCCUUGAAAAUUUGCAGGCCUACCAGAAACGGAUGGGAGUGCAGAUA		0.444444	0.419753	1.05882	2	Swine	H1N1
;CY009381;EU478804;CY085729;CY010573;EU478820;EU478817;EU478823;CY010581;EU478837;EU478845;EU478846;EU478834;EU478844;EU478836;FJ798779	GGUCUGAAAGAUGACCUUCUUGAAAAUUUGCAGGCCUACCAGAAACGGAUGGGAGUGCAAAUA		0.444444	0.444444	1	15	Swine	H1N1
;M63537;CY014649;AM920734;AJ316049;AJ316052;EF101742;EU478821;CY085777;CY061648;CY061672;CY061688;CY061680;CY061704;CY061712;CY061720;CY009373	GGUCUGAAAGAUGAUCUUCUUGAAAAUUUGCAGGCCUACCAGAAACGGAUGGGAGUGCAGAUA		0.444444	0.444444	1	16	Swine	H1N1
;DQ186984	GGUCUGAAAGAUGACCUUCUUGAAAACUUGCAGGCCUACCAGAAACGGAUGGGAGUGCAGAUA		0.444444	0.419753	1.05882	1	Swine	H3N2
;CY061664	GGUCUGAAGGAUGACCUUCUUGAAAAUUUGCAGGCCUACCAGAAACGAAUGGGAGUGCAGAUA		0.444444	0.444444	1	1	Swine	H1N2
;AM920745	GGUCUGAAAGAUGACCUUCUUGAAAAUUUGCAGGCCUACCAGAAACGAAUGGGAGUGCAGAUA		0.444444	0.444444	1	1	Swine	H3N2
;CY085841	GGUCUGAAAGAUGACCUUCUUGAAAAUUUGCAGGCCUACCAGAAACGUAUGGGAGUGCAGAUA		0.444444	0.444444	1	1	Swine	H1N1
;M63519;CY032214;DQ186980	GGUCUGAAAGAUGAUCUUCUUGAAAAUUUGCAGGCCUACCAGAAGCGAAUGGGGGUGCAGAUG		0.444444	0.444444	1	3	Swine	Mixed
;EU478803;FJ536831;FJ536768;FJ536823;FJ536820;FJ536803;FJ536782;FJ536779;FJ536811;FJ536793;FJ536771;GU086068;GU086076;CY061640	GGUCUGAAAGAUGACCUUCUUGAAAAUUUGCAGGCCUACCAGAAGCGGAUGGGAGUGCAGAUA		0.444444	0.444444	1	14	Swine	H1N1
;CY021382;DQ997304;DQ186973;EU478795;EU478797;EU478798;DQ186979;AJ316059;CY077922;AM157374;EU478796	GGUCUGAAAGAUGAUCUUCUUGAAAAUUUGCAGGCCUACCAGAAACGGAUGGGGGUGCAGAUG		0.444444	0.444444	1	11	Swine	Mixed
;M55481	GGUCUGAAAGAUGAUCUUCUUGAAAAUUUGCAGGCCUACCAGAGACGAAUGGGGGUGCAGAUG		0.444444	0.444444	1	1	Swine	H1N1
;GU086060	GGUCUGAAAGAUGACCUUCUUGAAAAUUUGCAGCCCUACCAGAAGCGGAUGGGAGUGCAGAUA		0.444444	0.419753	1.05882	1	Swine	H1N1
;AB434379	GGUCUGAAGGAUGACCUUCUUGAAAAUUUGCAGGCCUACCAGAAGCGGAUGGGAGUGCAAAUA		0.444444	0.444444	1	1	Swine	H3N2
;CY037986	GGUCUGAAGGAUGAUCUUCUUGAAAAUUUGCAGGCCUACCAGAAACGGAUGGGGGUGCAGAUG		0.444444	0.444444	1	1	Swine	H1N1
;CY061696	GGUCUGAAAGAUGAUCUUCUUGAAAAUUUGCAGGCCUACCAGAAACGGAUGGGAGUGCAGACA		0.444444	0.419753	1.05882	1	Swine	H1N1
;EU516314	GGUCUGAAAGAUGAUCUUCUUGAAAAUUUGCAGGCCUACCAGAAACGGAUGGGGAUGCAGAUG		0.444444	0.444444	1	1	Swine	H9N2
;DQ186982;AM920726;CY077937;EU478800;Z26861;DQ186981;CY037909;CY038026;CY037924;CY038010;AM746618;EU478801;GQ404620;EU478799;CY037939;AM920731;DQ186983;AJ293938;AB434339;EU152199;DQ186975;DQ186976;AM920740;EU478814;FJ805964;EU478805;EU478806;FJ415612;GQ229287;CY085569;CY085553;CY085649;CY085689;GQ229327;CY083011;CY085849;CY085761;CY085889;CY085801;CY085897;CY085905;CY085793;CY085833;CY085809;CY08…	GGUCUGAAAGAUGACCUUCUUGAAAAUUUGCAGGCCUACCAGAAACGGAUGGGAGUGCAGAUA		0.444444	0.444444	1	77	Swine	H1N1
;CY037917	GGUCUGAAAGAUGACCUUCUUGAAAAUUUGCAGGCCUACCAAAAACGGAUGGGAGUGCAGAUA		0.444444	0.444444	1	1	Swine	H1N1
;GQ404607	GGUCUGAAAGAUGAUCUUCUUGAAAAUUUGCAGGCCUAYCAGAAACGRAUGGGAGUGCAGAUG		0.411765	0.411765	1	1	Swine	H3N2
;EU742621;EU980524;DQ186974;AJ293925;GQ229263;GQ229359	GGUCUGAAAGAUGACCUUCUUGAAAAUUUGCAGGCCUACCAGAAACGGAUGGGAGUGCAGAUG		0.444444	0.444444	1	6	Swine/Avian	Mixed
;CY075958	GGUCUAAAAGAUGAUCUUCUUGAAAAUUUGCAGGCUUACCAGAAACGAAUGGGAGUGCAAAUG		0.388889	0.388889	1	1	Avian	H11N9
;EU580589;GU052223;GU052234;GU052240;EU580591;GQ907311;GQ907319;CY070869;CY070885;EU030979;CY045384;CY043889;CY043897	GGUCUGAAAGAUGAUCUUCUUGAAAAUUUGCAGGCCUAUCAGAAACGAAUGGGAGUGCAAAUG		0.388889	0.388889	1	13	Avian	H13N6
;GU049866	GGUCUGAAAGAUGAUCUUCUUGAAAAUUUGCAGGCCUAUCAGAAAAGGAUGGGAGUGCAGAUG		0.388889	0.388889	1	1	Avian	H5N2
;GU051102;CY041427;CY077127	GGUCUGAAGGAUGAUCUUCUUGAAAAUUUGCAGGCCUAUCAGAAACGGAUGGGAGUGCAGAUG		0.388889	0.388889	1	3	Avian	Mixed
;GQ404577	GGUCUAAAAGAUGAUCUUCUUGAAAAUUUGCAGGCCUAUCAGAAACGGAUGGGGGUGCAGAUG		0.388889	0.388889	1	1	Avian	H4N8
;AY497131;GU052707;GU052613;GU052733;GU052714	GGUUUAAGAGAUGAUCUUCUUGAAAAUUUGCAGGCCUACCAGAAACGGAUGGGAGUGCAAAUG		0.388889	0.388889	1	5	Avian	H5N2
;DQ376686;DQ376688	GGUUUGAGAGAUGAUCUUCUUGAAAAUUUGCAGGCCUACCAGAAACGGAUGGGAGUGCAAAUG		0.388889	0.388889	1	2	Avian	H6N1
;CY078099	GGUCUGAAAGAUGAUCUUCUUGAAAAUUUGCAGGCCUAUCAAAAACGGAUGGGAGUGCAGAUG		0.388889	0.388889	1	1	Avian	Mixed
;CY078003	GGUUUAAAAGAUGAUCUUCUUGAAAAUUUGCAGGCCUACCAGAAACGGAUGGGAGUGCAGAUG		0.388889	0.388889	1	1	Avian	H10N7
;AY241605;CY011057;EU743466;GU051212;EU743458;GU051314;GQ923246;GQ923150;CY064002;CY064074;CY064082;CY064170;CY080288;CY078242;CY064146;CY079517;AY300968;AY300969;AY300970;AY300974;GU051873;CY016189;GQ257434;GU049944;GU049960;CY020734;CY011029;EU026015;EU026023;EU026052;EU026059;EU026075;EU026091;EU026038;EU026030;EU026045;EU026067;CY032206;EU743585;EU743577;EU743569;EU743593;GU050680;EU980502;CY…	GGUCUAAAAGAUGAUCUUCUUGAAAAUUUGCAGGCCUAUCAGAAACGGAUGGGAGUGCAGAUG		0.388889	0.388889	1	54	Avian	Mixed
;GU051988;HM060055	GGUCUGAAAGAUGAUCUUCUUGAAAAUUUGCAGGCCUAUCAGAAGCGAAUGGGAGUGCAAAUG		0.388889	0.388889	1	2	Avian	Mixed
;DQ095644;DQ095645;CY016796;FJ445235;AM911067;AM911068;GQ404563;GQ404561;CY020350	GGUCUGAGAGAUAAUCUUCUUGAAAAUUUGCAGGCUUACCAGAAACGAAUGGGAGUGCAGAUG		0.388889	0.388889	1	9	Avian	H5N1
;CY075926	GGUCUAAAGGAUGAUCUUCUUGAAAAUUUGCAGGCUUACCAGAAACGGAUGGGAGUGCAAAUG		0.388889	0.388889	1	1	Avian	H9N5
;GQ923182;CY076462;CY060181;EF597277	GGUCUGAAAGAUGAUCUUCUUGAAAAUUUGCAGGCUUACCAGAAACGGAUGGGAGUGCAAAUG		0.388889	0.388889	1	4	Avian	Mixed
;AY221536;AF509051;AF509047;AF509053;AF509054;AF509061;AF509055;AF509046;AF509059;AF509048;AF509056;AF509060;AF509045;AY221537	GGUUUGAAAGAUAAUCUUCUUGAAAAUUUGCAGGCCUACCAGAAACGAAUGGGAGUGCAAAUG		0.388889	0.388889	1	14	Avian	H5N1
;CY061816;CY004868;EU743072;AF073205;AY497129;GU186574;GU186545;CY015097;FJ610116;FJ610076;GU052764;FJ610109;FJ610088;FJ610064;FJ610070;FJ610058;GU052652;GU052597;GU052605;GU052589;EU743190	GGUUUAAAAGAUGAUCUUCUUGAAAAUUUGCAGGCCUACCAGAAACGGAUGGGAGUGCAAAUG		0.388889	0.388889	1	21	Avian	H5N2
;X13413;CY015109;GU052740;GU052772;CY015074;FJ610135;GU052756	GGUCUAAGAGAUGAUCUUCUUGAAAAUUUGCAGGCUUACCAGAAACGGAUGGGAGUGCAAAUG		0.388889	0.388889	1	7	Avian	H5N2
;EU743234;EU980474;FJ357092;GU052748	GGUCUAAGAGAUGAUCUUCUUGAAAAUUUGCAGGCUUACCAAAAACGGAUGGGAGUGCAAAUA		0.388889	0.388889	1	4	Avian	H5N2
;CY005732	GGUCUGAAAGAUGAUCUUCUUGAAAAUUUGCAGGCUUACCAGAAACGGAUGGGAGUGCAGAUG		0.388889	0.388889	1	1	Avian	H4N6
;GU052788;EU743059;FJ610122;GU052780;EU743053;FJ610128	GGUCUAAGAGAUGAUCUUCUUGAAAAUUUGCAGGCUUACCAGAAACGGAUGGGAGUGCAAAUA		0.388889	0.388889	1	6	Avian	H5N2
;GQ923206	GGUCUGAAAGAUGAUCUUCUUGAAAAUUUGCAGGCCUAUCAGAAGCGGAUGGGAGUGCAGAUG		0.388889	0.388889	1	1	Avian	H5N2
;EU871922	GGUCUGAAAGAUGAUCUUCUUGAAAAUUUGCAGACCUAUCAGAAACGGAUGGGAGUGCAGAUG		0.388889	0.388889	1	1	Avian	H5N7
;AY241599	GGUCUAAGAGAUGAUCUUCUUGAAAAUUUGCAGGCCUAUCAGAAACGGAUGGGAGUGCAAAUG		0.388889	0.388889	1	1	Avian	H7N2
;CY021350;CY022606	GGUCUAAAGGAUGAUCUUCUUGAAAAUUUGCAGGCCUAUCAGAAACGGAUGGGAGUGCAGAUG		0.388889	0.388889	1	2	Avian	H4N6
;CY078868;CY079779;CY079895;CY079771;CY080184;CY079855;CY045416;CY075934;HM144837;CY077442;AF523500;AJ621810;GQ227608;HM142742;DQ376669;GQ414925;GQ414927	GGUCUGAAAGAUGAUCUUCUUGAAAAUUUGCAGGCCUAUCAGAAACGGAUGGGAGUGCAAAUG		0.388889	0.388889	1	17	Avian	Mixed
;CY047649;GQ404606	GGUCUGAAAGAUGAUCUUCUUGAAAAUUUGCAGGCCUAUCAGAAACGAAUGGGAGUGCAGAUG		0.388889	0.388889	1	2	Avian	Mixed
;DQ320949;DQ320951;DQ320955;DQ320953;DQ320956;DQ320957;DQ320958	GGUCUGAGAGAUAAUCUUCUUGAAAAUUUGCAGGCCUAUCAGAAACGAAUGGGAGUGCAGAUG		0.388889	0.388889	1	7	Avian	H5N1
;AY241588	GGUCUAAAAGAUGAUCUUCUUGAAAAUUUGCAGGCCUAUCAGAAACGAAUGGGAGUGCAAAUG		0.388889	0.388889	1	1	Avian	H7N2
;CY005079;AY241591;EU742913;EU742905;AY241592;AY241589;AY241590;AY241594;AY241595;AY241603;AY241604;AY241606;AY300967;CY004300;AY300964	GGUCUAAAAGAUGAUCUUCUUGAAAAUUUGCAGGCCUAUCAGAAACGGAUGGGAGUGCAAAUG		0.388889	0.388889	1	15	Avian	H7N2
;EU676309	GGUCUGAGAGAUAAUCUUCUUGAAAAUUUGCAGGUCUACCAGAAACGAAUGGGAGUGCAGAUG		0.388889	0.388889	1	1	Avian	H5N1
;AY664420;CY004122;CY004736;CY004770;CY043327;CY004434;EU743395;EU743379;GU051018;GQ168613;HM060049;CY047489;CY047521;GU051937	GGUCUAAAAGAUGAUCUUCUUGAAAAUUUGCAGGCUUACCAGAAACGGAUGGGAGUGCAAAUG		0.388889	0.388889	1	14	Avian	Mixed
;CY004399;CY004406;CY005257;EU743403;EU743387;GU051002;GU051010;GU051056;CY004977;EU743355;GU050933;CY021166;CY021246;CY036035;GQ117130;CY047657;CY047673;GU049873;GU053352;FJ686723;GQ117138;GQ923430;GQ923422;GU049897;CY045296;GU051981;JF327329;JF327337;CY073713;GU049881;GQ923286;GU049889;CY047593;CY047601;CY081309;CY028236;CY033359;CY033391;CY039559;CY039615;CY076646;CY076654;CY076662;CY033415;CY…	GGUCUGAAAGAUGAUCUUCUUGAAAAUUUGCAGGCCUAUCAGAAACGGAUGGGAGUGCAGAUG		0.388889	0.388889	1	78	Avian	Mixed
;EF155007	GGCCUGAAAGAUGAUCUUAUUGACAAAUUGCAGGCAUACCAGAAACGGAUGGGGGUGCAGAUG		0.388889	0.324074	1.2	1	Avian	H9N2
;AF509057	GGUUUGAAAGAUAAUCUUCUUGAAAAUUUGCAGGCCUACCAGAAACGAAUGGGAGUGCAAAUA		0.388889	0.388889	1	1	Avian	H5N1
;GQ404584	GGUCUGAAAAAUGAUCUUCUUGAAAAUUUGCAGGCCUACCAGAAACGGAUGGGAGUGCAGAUG		0.388889	0.367284	1.05882	1	Avian	H11N9
;EU532035	GGUCUGAAAGAUGAUCUUAUUGAAAAUUUGCAGGCCUACCAAAAACGGAUGGGAGUGCAAAUG		0.388889	0.367284	1.05882	1	Avian	H9N2
;EF154982;EF154987;EU049989	GGUCUAAAAGAUGAUCUUAUUGAAAAUUUGCAGGCCUACCAGAAGCGGAUGGGAGUGCAAAUG		0.388889	0.367284	1.05882	3	Avian	Mixed
;CY003908;CY004555	GGUCUAAAAGAUGAUCUUCUUGAAAAUCUGCAGGCAUACCAGAAACGGAUGGGAGUGCAAAUG		0.388889	0.345679	1.125	2	Avian	Mixed
;CY004568;CY005134;EU743136	GGUCUAAAAGAUGAUCUUCUUGAAAAUCUGCAGGCUUACCAGAAACGGAUGGGAGUGCAAAUG		0.388889	0.367284	1.05882	3	Avian	Mixed
;DQ064400;DQ064401;DQ064403;DQ064404	GGUCUGAAAGAUGAUCUUAUUGAAAAUUUGCAGGCCUACCAGAAACGAAUGGGGGUGCAGAUG		0.388889	0.367284	1.05882	4	Avian	H9N2
;CY022830;CY022846;CY024835;CY031756;CY031764;CY033298;CY034879;CY034887;CY035971;CY033290;CY024851;CY029850;CY031053;CY031061;CY031636;CY033194;CY033202;CY033210;CY034279;CY034287;CY034871;CY029858;CY031197;CY031772;CY034255;CY034319;CY034327;CY034783;CY034919;CY034831;CY024843;CY035963;CY034399;CY034815;CY037064;CY034823;EU743254;CY031205;CY031213;CY034263;CY034271	GGUCUAAGAGACGAUCUUCUUGAAAAUUUGCAGGCCUAUCAGAAAAGGAUGGGAGUGCAACUG		0.388889	0.367284	1.05882	41	Avian	H7N2
;EU835748;EU835749;EU835750	GGCCUAAAAGAUGAUCUUAUUGAAAAUUUGCAGGCUUACCAGAAACGGAUGGGAGUGCAACUG		0.388889	0.345679	1.125	3	Avian	H9N2
;EU414522;GQ373121;EU532028;EU835747	GGCCUGAAGGAUGAUCUUAUUGAAAAUUUGCAGGCAUACCAGAAACGGAUGGGAGUGCAGAUG		0.388889	0.345679	1.125	4	Avian	H9N2
;DQ997552	GGUCUGAGAGAUGAUCUUAUUGAAAAUUUGCAGGCCUACCAGAAACGGAUGGGAGUGCAGAUG		0.388889	0.367284	1.05882	1	Avian	H5N1
;CY021262;CY021270;CY021278;CY021454;CY021462;CY022742;CY024811	GGUCUAAAAGAUGAUCUUCUUGAAAAUUUACAGGCCUACCAGAAACGGAUGGGAGUGCAGAUG		0.388889	0.367284	1.05882	7	Avian	H3N2
;DQ376662;DQ376660;DQ376684	GGUCUGAGAGAUGACCUUCUUGAAAAUUUGCAGGCAUACCAGAAACGGAUGGGAGUGCAAAUG		0.388889	0.367284	1.05882	3	Avian	H6N1
;AF073190;CY078564;CY039781;CY077287;CY077334;CY078428;CY078476;CY078540;CY078556;CY078876;CY078676;CY078940;CY079020;CY043977;CY078956;CY045432;CY079559	GGUCUAAAAGAUGAUCUUCUUGAAAAUUUGCAGGCAUACCAGAAACGGAUGGGAGUGCAGAUG		0.388889	0.367284	1.05882	17	Avian	H3N8
;AB256749;HM142741	GGCCUGAAAGAUGAUCUUAUUGAAAAUUUGCAGGCAUACCAGAAACGGAUGGGAGUGCAGAUG		0.388889	0.345679	1.125	2	Avian	Mixed
;GU051090	GGUCUGAAGAAUGAUCUUCUUGAAAAUUUGCAGGCCUACCAGAAACGGAUGGGAGUGCAGAUG		0.388889	0.367284	1.05882	1	Avian	H11N6
;AB507259;DQ376680;DQ376683;DQ376689	GGUCUGAGAGAUGAUCUUCUUGAAAAUUUGCAGGCAUACCAGAAACGGAUGGGAGUGCAAAUG		0.388889	0.367284	1.05882	4	Avian	Mixed
;AB507267	GGUCUGAGAGAUGAUCUUCUUGAAAAUUUGCAGGCAUACCAGAAGCGGAUGGGAGUGCAAAUG		0.388889	0.367284	1.05882	1	Avian	H5N2
;AF156458;AF156459;AF156460;DQ064381;DQ064389;DQ064394;AB256685;AB256717;AB256709;DQ997456;HQ425337;EU532056;DQ997488;CY005525;AB256693;AB256669;EU532031;AY253755;DQ997436;DQ997194;EU365374;FJ384754;AF523493;AB256701;EU532032;AF222822;AF222823;CY005501;DQ997498;DQ997445	GGUCUGAAAGAUGAUCUUAUUGAAAAUUUGCAGGCCUACCAGAAACGGAUGGGGGUGCAGAUG		0.388889	0.367284	1.05882	30	Avian	H9N2
;AF523496	GGUCUGAAAGAUGAUCUUCUUGAAAAUUUGCAAGCCUACCACAAACCGAUGGGAGUGCAAAUG		0.388889	0.367284	1.05882	1	Avian	H9N2
;DQ376666	GGUCUGAGAGAUGAUCUUCUUGAAAAUUUACAGGCCUACCAGAAACGGAUGGGAGUGCAAAUG		0.388889	0.367284	1.05882	1	Avian	H6N1
;AF523490;EF155020;EF155027;EF155023;DQ064386;DQ064384;AF523491;AY664696;DQ226099;DQ064388;DQ064383;DQ064399	GGCCUAAAAGAUGAUCUUAUUGAAAAUUUGCAGGCAUACCAGAAACGGAUGGGGGUGCAGAUG		0.388889	0.345679	1.125	12	Avian	H9N2
;EF124187	GGUCUGAGAGAUAACCUUCUUGAAAAUUUACAGGCCUACCAGAAACGAAUGGGAGUGCAGAUG		0.388889	0.367284	1.05882	1	Avian	H5N1
;CY077653	GGUCUGAAAGAUGAUCUUCUUGAAAAUUUGCAGGCCUACCAGAAGCGAAUGGGAGUACAAAUG		0.388889	0.367284	1.05882	1	Avian	H11N9
;DQ226104	GGCCUAAAAGAUGACCUUAUUGAAAAUUUGCAGGCAUACCAGAAACGGAUGGGGGUGCAGAUG		0.388889	0.345679	1.125	1	Avian	H9N2
;AJ416630;HM598307;CY077585;AF523486;AF523487;AF523488;CY005519;EF154988;AF523489;EF154984;FJ390064;AY700217;EF155036;EU050055;EU050058;EF155041;EU050030;EU050031	GGUCUGAAAGAUGAUCUUAUUGAAAAUUUGCAGGCCUACCAGAAACGGAUGGGAGUGCAAAUG		0.388889	0.367284	1.05882	18	Avian	H9N2
;AY241608;AY241620;AY241622;AY241623;AY241624;AY241617;AY241614;EU742996;GU186486;EU742988;HQ541721;CY031093;CY031101;CY031109;CY031117;CY031125;CY031732;CY033234;CY033242;CY033250;CY033258;CY033266;CY036728;CY034391;CY031077;CY031245;CY031237;CY033218;CY034295;CY031724;CY033226;CY034303;CY034311;EU587373;EU743246;CY022766;CY031069;CY031229;CY031668;CY031684;CY031692;CY031700;CY031716;CY034847;CY…	GGUCUAAGAGAUGAUCUUCUUGAAAAUUUGCAGGCCUAUCAGAAAAGGAUGGGAGUGCAACUG		0.388889	0.367284	1.05882	123	Avian	H7N2
;EF154981;EF154985;EF154996;EF155000;EF154999;EU049995;EU049997;EU049986;EF155009;EF154997;EF155010;EF155015;EF155011;EF155012;EF155014;EF155021;EF155022;EF155028;EF155029;EF155031;EF155033;EF155025;EF155032;EF155035;EF155034;EF154990;EF154995;EF154994;EU049987	GGUCUAAAAGAUGAUCUUAUUGAAAAUUUGCAGGCCUACCAGAAACGGAUGGGAGUGCAAAUG		0.388889	0.367284	1.05882	29	Avian	H9N1
;AY575893;DQ835771;AY575894;DQ835772;AB212057;AY575895;GU052458;GU052495;AY676046;DQ835773;FJ784876;FJ784878;GU182162;EU676328;CY061297;CY061305	GGUCUGAGAGAUAAUCUUCUUGAAAAUUUGCAGGCAUACCAGAAACGAAUGGGAGUGCAGAUG		0.388889	0.367284	1.05882	16	Avian	H5N1
;AF073192;CY004904;CY004912;GU052660;AF457678;AF457695;AF457710;AF474049;AF474052;AF474050;AF474051	GGUCUAAAAGAUGAUCUUCUUGAAAAUUUGCAGGCAUACCAGAAACGGAUGGGAGUGCAAAUG		0.388889	0.367284	1.05882	11	Avian	H6N2
;GQ206309;GQ206307;GU970047;GU984798;HQ622812;GQ206308;HQ622811;HQ622813	GGCCUAAAAGAUGAUCUUAUUGAAAAUUUGCAGGCUUACCAGAAACGGAUGGGGUUGCAGAUG		0.388889	0.367284	1.05882	8	Avian	H9N2
;CY028260;CY029890;CY034743;CY077633;CY079284;CY079292;CY080224;CY080232	GGUCUAAAAGAUGAUCUCCUUGAAAAUUUGCAGGCAUACCAGAAACGAAUGGGAGUGCAGAUG		0.388889	0.345679	1.125	8	Avian	H4N8
;DQ021739;GU051378;DQ021774;GU051219;CY015147;CY004444	GGUUUGAAAGAUGACCUCCUUGAAAAUUUGCAGGCCUACCAGAAGCGGAUGGGAGUGCAGAUG		0.388889	0.367284	1.05882	6	Avian	Mixed
;CY005576;CY077686;CY077553;AB473546;EF597281;DQ376658	GGUCUGAAAGAUGAUCUUCUUGAAAAUUUGCAGGCAUACCAGAAACGGAUGGGAGUGCAAAUG		0.388889	0.367284	1.05882	6	Avian	Mixed
;AY497135;GU186558;GU052629;GU052344;AB261856;GU050160	GGGCUAAGGGAUGAUCUUCUUGAAAAUUUGCAGGCCUAUCAGAAACGGAUGGGAGUGCAAAUG		0.388889	0.367284	1.05882	6	Avian	H5N2
;DQ492935;CY034775;CY034231;CY017068;GU186657	GGUCUGAGAGAUAAUCUUCUUGAAAACUUGCAGGCCUACCAGAAACGAAUGGGAGUACAGAUG		0.388889	0.345679	1.125	5	Avian	H5N1
;CY022774;CY022782;CY024827;CY022790;CY022798	GGUCUAAGAGAUGAUCUUCUUGAAAAUUUGCAGGCCUAUCAGAAAAGGAUGGGAGUGCAAUUG		0.388889	0.367284	1.05882	5	Avian	H7N2
;CY043929;CY045400;CY077111;CY077175;GU186518	GGUCUAAAAGAUGAUCUUCUCGAAAAUUUGCAGGCCUAUCAGAAACGGAUGGGAGUGCAGAUG		0.388889	0.367284	1.05882	5	Avian	H5N1
;CY005699;CY035891;CY033154;CY005709;CY029874	GGUCUAAAGGAUGACCUUCUUGAAAAUUUGCAGGCAUACCAGAAACGAAUGGGAGUGCAGAUG		0.388889	0.367284	1.05882	5	Avian	Mixed
;CY003864;CY014917;GQ404582;EU743419	GGUCUAAAAAAUGAUCUUCUUGAAAAUUUGCAGGCCUACCAGAAACGGAUGGGAGUGCAAAUG		0.388889	0.367284	1.05882	4	Avian	Mixed
;DQ064390;HQ117889;DQ064391;DQ064393	GGUCUUAAAGAUGAUCUUAUUGAAAAUUUGCAGGCCUACCAGAAACGGAUGGGAGUGCAGAUG		0.388889	0.367284	1.05882	4	Avian	H9N2
;AY497130;FJ610095;GU186539;GU052668	GGUCUAAGAGAUGAUCUUCUUGAAAAUUUACAGGCCUACCAGAAGCGGAUGGGAGUGCAAAUG		0.388889	0.367284	1.05882	4	Avian	H5N2
;CY016412;CY041435;CY077143;GQ923526	GGUCUAAAAGAUGAUCUUCUUGAAAAUUUGCAGGCCUACCAGAAACGGAUGGGAGUACAGAUG		0.388889	0.367284	1.05882	4	Avian	Mixed
;GU052846;CY053318;CY053870	GGUCUGAAAGAUGAUCUUCUUGAAAACUUGCAGGCCUAUCAGAAACGGAUGGGAGUGCAGAUG		0.388889	0.367284	1.05882	3	Avian	Mixed
;DQ376668;DQ376670;DQ376674	GGUCUGAGAGAUGAUCUUCUUGAAAAUUUACAGGCCUACCAGAAAAGGAUGGGAGUGCAAAUG		0.388889	0.367284	1.05882	3	Avian	H6N1
;CY004387;CY003895;CY004451	GGCUUGAAAGAUGACCUCCUUGAAAAUUUGCAGGCAUACCAGAAGCGGAUGGGAGUGCAGAUG		0.388889	0.345679	1.125	3	Avian	Mixed
;CY021366;CY024739;CY020590	CGUCUGAAAGAUGAUCUUCUUGAAAAUUUGCAGGCCUACCAGAAACGGAUGGGAGUGCAGAUG		0.388889	0.367284	1.05882	3	Avian	H7N3
;AM157384;GQ404612;GQ404613	CGUCUGAAAGAUGAUCUUCUUGAAAAUUUGCAGGCCUACCAGAAACGGAUGGGAGUGCAAAUG		0.388889	0.367284	1.05882	3	Avian	Mixed
;CY005704;CY028276	GGUCUAAAGGAUGAUCUUCUUGAAAAUUUGCAGGCAUACCAGAAACGAAUGGGAGUGCAGAUG		0.388889	0.367284	1.05882	2	Avian	H3N8
;CY028492;CY034839	GGUCUAAGAGAUGAUCUCCUUGGAAAUUUGCAGGCCUAUCAGAAAAGGAUGGGAGUGCAAAUG		0.388889	0.367284	1.05882	2	Avian	H7N2
;DQ064387;DQ997329	GGUCUGAAAGAUGAUCUUAUUGAAAAUUUGCAGGCCUACCAGAAACGGAUGGGAGUGCAGAUG		0.388889	0.367284	1.05882	2	Avian	Mixed
;AB284991;AB285097	GGUCUGAAGGAUGAUCUUCUUGAAAACUUGCAGGCCUAUCAGAAACGAAUGGGAGUGCAAAUG		0.388889	0.367284	1.05882	2	Avian	H13N6
;CY014946;CY014954	GGUCUGAAAGAUGAUCUUCUUGAAAAUUUACAGGCCUACCAGAAGCGGAUGGGAGUGCAAAUG		0.388889	0.367284	1.05882	2	Avian	H6N8
;CY021422;CY021550	CGUCUAAAAGAUGAUCUUCUUGAAAAUUUGCAGGCCUACCAGAAACGGAUGGGAGUGCAAAUG		0.388889	0.367284	1.05882	2	Avian	H7N1
;GU051365;GU051383	GGUCUAAAAGAUGAUCUUCUUGAAAACUUACAGGCCUACCAGAAACGGAUGGGAGUGCAGAUG		0.388889	0.345679	1.125	2	Avian	H6N4
;CY029898;CY028284	GGUCUGAAGGAUGACCUUCUUGAAAAUUUGCAGGCAUACCAGAAACGAAUGGGAGUGCAGAUG		0.388889	0.367284	1.05882	2	Avian	H3N8
;CY043913;GU051683	GGUCUGAAGGAUGAUCUUCUUGAAAAUUUGCAGGCAUACCAGAAACGGAUGGGAGUGCAGAUG		0.388889	0.367284	1.05882	2	Avian	Mixed
;CY031157;GU053136	GGUCUGAAAAAUGAUCUUCUUGAAAAUUUGCAGGCCUACCAGAAACGGAUGGGAGUGCAAAUG		0.388889	0.367284	1.05882	2	Avian	Mixed
;DQ366317	GGUCUAAAAGAUGAUCUUAUUGAAAAUUUGCAGGCCUACCAAAAACGGAUGGGGGUGCAAAUG		0.388889	0.367284	1.05882	1	Avian	H5N1
;GQ206306	GGCCUAAAAGAUGAUCUUAUUGAAAAUUUGCAGGCUUUCCAGAAACGGAUGGGGUUGCAGAUG		0.388889	0.367284	1.05882	1	Avian	H9N2
;DQ064405	GGUCUGAAAGAUGAUCUUAUUGAAAAUUUGCAGGCCUACCAGAAACGGAUGGGGGUGCAAAUG		0.388889	0.367284	1.05882	1	Avian	H9N2
;DQ997489	GGUCUGAAAGAUGAUCUUAUUGAAAAUUUGCAGGCCUACCAAAAACGGAUGGGGGUGCAGAUG		0.388889	0.367284	1.05882	1	Avian	H9N2
;DQ997512	GGUCUGAAAGAUGAUCUUAUUGAAAAUUUGCAGGCCUACCUGAAACGGAUGGGGGUGCAGAUG		0.388889	0.345679	1.125	1	Avian	H9N2
;EU743079	GGUCUAAAAAAUGACCUUCUUGAAAAUUUGCAGGCCUACCAGAAACGAAUGGGAGUGCAAAUG		0.388889	0.367284	1.05882	1	Avian	H5N2
;CY031644	GGUCUGAGAGACGAUCUUCUUGAAAAUUUGCAGGCCUAUCAGAAAAGGAUGGGAGUGCAACUG		0.388889	0.367284	1.05882	1	Avian	H7N2
;AY724263	GGUCUGAAAAAUGAUCUUCUUGAAUAUUUGCAGGCCUACCAGAAGCGGAUGGGAGUGCAUAUG		0.388889	0.345679	1.125	1	Avian	H7N2
;DQ226101	GGCCUGAAAGAUGAUCUUAUUGAAAAUUUGCAGGCAUACCAAAAGCGGAUGGGGGUGCAGAUG		0.388889	0.345679	1.125	1	Avian	H9N2
;GQ404645	GGUCUGAAAGAUGACCUUCUUGAAAAUUUACAGGCCUACCAGAAACGGAUGGGAGUGCAAAUG		0.388889	0.367284	1.05882	1	Avian	H3N8
;CY080580	GGUCUGAAAGAUGAUCUUCUUGAAAAUUUGCAGGCCUACCAGAAACGGAUGGGAGUACAAAUG		0.388889	0.367284	1.05882	1	Avian	?
;DQ320966	GGUCUGAGAGAUAAUCUUCUUGAAAAUUUGCAGGCCUACCAGAAACGAAUGGGAGUACAGAUG		0.388889	0.367284	1.05882	1	Avian	H5N1
;CY031652	GGUCUAAGGGAUGAUCUUCUUGAAAAUUUGCAGGCCUAUCAGAAAAGGAUGGGAGUGCAACUG		0.388889	0.367284	1.05882	1	Avian	H7N2
;CY067705	GGUCUGAAAGAUGAUCUUCUUGAAAAUUUGCAGGCAUACCAGAAGCGAAUGGGAGUGCAAAUG		0.388889	0.367284	1.05882	1	Avian	H6N8
;CY045248	GGUUUGAAAGAUGAUCUUCUUGAAAACUUGCAGGCCUACCAGAAACGGAUGGGAGUGCAAAUG		0.388889	0.367284	1.05882	1	Avian	H4N2
;GU186603	GGUCUAAAAGAUGAUCUUCUUGAAAUUUUGCAGGCAUACCAGAAACGGAUGGGAGUGCAAAUG		0.388889	0.345679	1.125	1	Avian	H7N3
;GU051966	GGUCUAAAAGAUAAUCUUAUUGAAAAUUUGCAGGCCUACCAGAAACGGAUGGGAGUGCAAAUG		0.388889	0.367284	1.05882	1	Avian	H5N9
;DQ366309	GGUCUAAAAGAUGAUCUUAUUGAAAAUUUGCAGGCCUACCAAAAACGGAUGGGGGUGCAGAUG		0.388889	0.367284	1.05882	1	Avian	H5N1
;DQ226103	GGCCUAAAAGAUGACCUUAUUGAAAAUUUGCAGGCAUACCAGAAACGGAUGGGAGUGCAGAUG		0.388889	0.345679	1.125	1	Avian	H9N2
;DQ351860	GAUCUGAGAGAUAAUCUUCUUGAAAAUUUGCAGGCCUACCAGAACCGGAUGGGAGUGCAAAUG		0.388889	0.367284	1.05882	1	Avian	H5N1
;DQ666926	GGUCUAAAGGAUGAUCUUCUUGAAAAUUUACAGGCCUACCAGAAACGGAUGGGAGUGCAAAUG		0.388889	0.367284	1.05882	1	Avian	H5N1
;DQ226100	GGCCUAAGAGAUGAUCUUAUUGAAAAUUUGCAGGCAUACCAGAAACGGAUGGGGGUGCAGAUG		0.388889	0.345679	1.125	1	Avian	H9N2
;CY014405;CY014413;EF124057	GGUUUGAGAGAUAAUCUUCUUGAAAAUUUGCAGGCCUACCAGAAACGAAUGGGAGUGCAGAUG		0.388889	0.388889	1	3	Avian/Human	H5N1
;AF523492;DQ064385;DQ064398;AB256677;AB256733;DQ485211;DQ485227;AB256725;AB256741;CY005445;CY005463;CY005507;CY005513;EU081865;EU086238;CY075033;CY075041;CY075049;CY075057;EU502895;EU502903;DQ064395;DQ997473;EF070737;DQ064396;DQ226102;DQ226105;DQ485219	GGCCUGAAAGAUGAUCUUAUUGAAAAUUUGCAGGCAUACCAGAAACGGAUGGGGGUGCAGAUG		0.388889	0.345679	1.125	28	Avian/Swine	H9N2
;EU743218	GGUCUGAGAGAUAAUCUUCUUGAAAAUUUACAGGCCUACCAGAAGCGGAUGGGAGUGCAGAUG		0.388889	0.367284	1.05882	1	Environment	H3N8
;CY028805	GGUUUGAAAGAUAAUCUUCUUGAAAAUUUGCAGGCCUACCAGAAACGGAUGGGAGUGCAAAUG		0.388889	0.388889	1	1	Equine	H3N8
;CY028813	GGUUUGAAAGAUGAUCUUCUUGAUAAUUUGCAGGCCUACCAGAAACGGAUGGGAGUGCAAAUG		0.388889	0.388889	1	1	Equine	H3N8
;CY032946	GGUUUGAAAGAUGAUCUUCUUGAAAAUUUGCAGGCCUACCAGAAACGAAUGGGAGUGCAAAUG		0.388889	0.388889	1	1	Equine	H3N8
;CY032938;CY032382	GGUUUGAAAGAUGAUCUUCUUGUAAAUUUGCAGGCCUACCAGAAACGGAUGGGAGUGCAAAUG		0.388889	0.388889	1	2	Equine	H3N8
;EU521582;CY036872;GQ404627;CY036880;CY036888;GQ404626	GGUCUGAAAGAUGACCUUCUCGAAAAUUUACAGGCCUACCAAAAGCGAAUGGGAGUGCAGAUG		0.388889	0.345679	1.125	6	Equine	Mixed
;M63529;CY030166;AF001681;CY032334;CY032358;CY032366;GQ404624;CY032342;CY032374;AF001682;AF001684;CY032350;CY030094;CY032414;CY032326;GQ404619;GQ404623;GQ404625;CY032318;GQ404628;GQ404629;GQ404615;FJ375237;CY030102;CY031539;GU052338;CY032954;CY030110;CY030118;CY030126;CY032230;AF001678;CY030134;AF001679;CY018870;CY030142;CY030158;BD244625;CY030174;BD244627;CY030182;FJ375235;CY032302;CY032310;FJ37…	GGUUUGAAAGAUGAUCUCCUUGAAAAUUUGCAGGCCUACCAGAAACGGAUGGGAGUGCAAAUG		0.388889	0.367284	1.05882	56	Equine	H3N8
;EU794570;EU794554;EU794530	GGUUUGAAAGAUGAUCUCCUUGAAAAUUUGCAGGCCUACCAGAAACGGAUGGGAGUGCAACUG		0.388889	0.345679	1.125	3	Equine	H3N8
;CY036896	GGUCUGAAAGAUAACCUUCUCGAAAAUUUACAGGCCUACCAAAAGCGAAUGGGAGUGCAGAUG		0.388889	0.345679	1.125	1	Equine	H7N7
;EU794506	GGUUUGAAAGAUGAUCUCCUUGAAAAUUUGCAGGCCUACCAGAAACGGAUGGGAGUGCAAUUG		0.388889	0.345679	1.125	1	Equine	H3N8
;CY009613;CY077766	GGUCUGAAAGAUGAUCUUCUUGAAAAUUUGCAGGCCUAUCAAAAACGAAUGGGAGUGCAGAUG		0.388889	0.388889	1	2	Human	H1N1
;GQ385925	GGUCUAAGAGACGAUCUUCUUGAAAAUUUGCAGACCUAUCAGAAACGAAUGGGGGUGCAGAUG		0.388889	0.388889	1	1	Human	H3N2
;CY002753;CY008669;CY011289;CY016061	GGUCUAAAAGAUGAUCUUCUUGAAAAUUUGCAGACCUAUCAGAAACGGAUGGGGGUGCAGAUG		0.388889	0.388889	1	4	Human	H3N2
;CY002955;CY007572	GGUCUGAGAGAUGAUCUUCUUGAAAAUUUGCAGACCUAUCAGAAACGAAUGGGGGUGCAGAUG		0.388889	0.388889	1	2	Human	H3N2
;EU597921	GGUCUAAGAGAUGAUCUUCUUGAAAAUUUGCAGACCUAUCACAAACGAAUGGGGGUGCAGAUG		0.388889	0.388889	1	1	Human	H3N2
;EU598024;CY044805	GGUCUAAGAGAUGAUCUUCUUGAAAAUUUGCAGACCUAUCAGAAACGAAUGGGGGUGCAGAUA		0.388889	0.388889	1	2	Human	H3N2
;CY009117;CY017580;CY003185;CY003409	GGUCUAAGAGAUGAUCUUCUUGAAAAUUUGCAGACCUAUCAGAAGCGAAUGGGGGUGCAGAUG		0.388889	0.388889	1	4	Human	H3N2
;CY003609;CY011817;CY015909;CY017588;CY017958;CY020030;CY017596;CY019006;CY015933;CY016628;AF386771;AF386772;EU598013;CY074676;CY074916;CY069408;CY069448;CY008060;CY008100;CY008397;CY008349;CY008645;CY008613;CY008589;CY010085;CY018942;CY016604;CY008445;CY017822;CY014056;CY014096;CY016476;CY014104;CY014120;CY014128	GGUCUAAGAGAUGAUCUUCUUGAAAAUUUGCAGACCUAUCAGAAACGGAUGGGGGUGCAGAUG		0.388889	0.388889	1	35	Human	H3N2
;EU597908	GGUCUAAGAGAUGAUCUUCUUGACAAUUUGCAGACCUAUCAGAAACGAAUGGGGGUGCAGAUG		0.388889	0.388889	1	1	Human	H3N2
;K01140;DQ508828;CY020222;CY003489;CY006100;CY006204;CY006053;CY006756;CY006852;CY003353;CY010757;CY008725;CY008733;CY003505;CY003537;CY003745;CY006324;CY008709;CY008173;CY003721;CY006316;CY003737;CY035199;CY008741;CY035207;CY035215;CY006892;CY007620;CY007628;CY008469;CY008661;CY009053;CY003065;L18999;L18995;CY002089;CY008717;CY003521;CY008453;CY009069;DQ508852;CY003513;CY065969;CY065977;AF038271…	GGUCUAAAAGAUGAUCUUCUUGAAAAUUUGCAGACCUAUCAGAAACGAAUGGGGGUGCAGAUG		0.388889	0.388889	1	135	Human	H3N2
;CY000474;AB441997;CY014112;CY024920;CY024921;CY025836;CY025908;CY030198;CY030206;AB441996;FJ912947;FJ912959;FJ912965;FJ912971;CY031820;CY025860;CY026196;CY031564;CY025748;CY031806;EU598146;CY031808;AB441998;EU716493;EU716499	GGUCUAAGAGAUGAUCUUCUUGAAAAUUUGCAGACCUAUCAAAAACGAAUGGGGGUGCAGAUG		0.388889	0.388889	1	25	Human	H3N2
;CY077728	GGUCUGAAAGAUGAUCUUCUUGAAAAUUUGCAGGCCUAUCAAAAACGAAUGGGGGUGCAGAUG		0.388889	0.388889	1	1	Human	H1N1
;U65569;U65567;U65570;U65571;U65572;U65575;CY017300;U65576;U65574;U65578;U65565;U65568;CY002273;CY011841;CY012505;CY013320;CY013312	GGUCUAAAAGAUGAUCUUCUUGAAAAUUUGCAGACCUAUCAGAAACGAAUGGGAGUGCAGAUG		0.388889	0.388889	1	17	Human	H3N2
;CY012921	GGUCUAAGAGAUGAUCUUCUUGAAAAUUUGCAGACCUAUCAGAAACGAAUGGGGGUGCAAAUG		0.388889	0.388889	1	1	Human	H3N2
;CY003561	GGUCUAAGAGAUGAUCUUCUUGAAAAUUUGCAGGCCUAUCAGAAACGAAUGGGGGUGCAGAUG		0.388889	0.388889	1	1	Human	H3N2
;CY068202	GGUCUAAGAGAUGAUCUUCUUGAAAAUUUGCAGACCUAUCAGAAACAAAUGGGGGUGCAGAUG		0.388889	0.388889	1	1	Human	H3N2
;AF038273;AF225526;AF225528;CY010797;CY011265;CY012209;CY009501;CY009661;CY009725;CY009749;CY010029;CY010053;CY009493;CY015517;CY009709;CY010613;CY011425;CY012849;CY011257;AF225529;AF038274;EU597891;CY036848;CY010637;CY010645;CY010693;CY010621;CY010685;CY009733;CY009485;CY010061;AF225527;AF400770;AF400772;EU597885;EU597889;EU597918;CY001993;EU597914;EU597910;EU597911;EU597922;EU597923;EU597913;EU…	GGUCUAAGAGAUGAUCUUCUUGAAAAUUUGCAGACCUAUCAGAAACGAAUGGGGGUGCAGAUG		0.388889	0.388889	1	2191	Human	H3N2
;CY038680	GGUCUAAGAGAUGAUCUUCUUGAAAAUUUGCAGACCUAUCAGAAACGAAUGGGUGUGCAGAUG		0.388889	0.388889	1	1	Human	H3N2
;HQ606474	GGUUUGAAAGAUGACCUUCUUGAAAAUUUGCAGGCCUACCAGAAGCGAAUGGGAGUGCAGAUG		0.388889	0.388889	1	1	Human	H1N1
;AJ458339	GGUCUAAAAGAUGAUCUUCUUGAAAAUUUGCAGACCUAUCAGAAGCGAAUGGGGGUGCAGAUG		0.388889	0.388889	1	1	Human	H3N2
;CY006828;AY210264	GGUCUAAAAGAUGAUCUUCUUGAAAAUUUGCAGGCCUAUCAGAAAAGAAUGGGGGUGCAGAUG		0.388889	0.388889	1	2	Human	H3N2
;CY077795;CY077836	GGUCUAAAAGAUGAUCUUCUUGAAAAUUUGCAGGCCUAUCAGAAGCGAAUGGGGGUGCAAAUG		0.388889	0.388889	1	2	Human	H3N2
;CY025486	GGUCUAAGAGAUGAUCUUCUUGAAAAUUUGCAGACCUAUCAAAAACGAAUGGGAGUGCAGAUG		0.388889	0.388889	1	1	Human	H3N2
;CY012569	GGUCUAAAAGAUGAUCUUCUUGAAAAUUUGCAGACCUAUCAGAAACGAAUGGGGUUGCAGAUG		0.388889	0.388889	1	1	Human	H3N2
;CY006045	GGUCUAAAAGAUGAUCUUCUUGAAAAUUUGCAGGCCUAUCAGAAGCGAAUGGGAGUGCAGAUG		0.388889	0.388889	1	1	Human	H3N2
;CY044270	GGUCUAAAAGAUAAUCUUCUUGAAAAUUUGCAGGCCUAUCAGAAACGAAUGGGGGUGCAGAUG		0.388889	0.388889	1	1	Human	H3N2
;CY019948;CY019972;X08091;CY021822;CY021902;CY022094;CY077892;CY022022;CY077751;CY077774;CY032270;CY077714;AY210029;CY009277;CY009453;CY021710;CY077759;CY077884;CY020286;CY020470;M63517	GGUCUGAAAGAUGAUCUUCUUGAAAAUUUGCAGGCCUAUCAGAAACGAAUGGGGGUGCAGAUG		0.388889	0.388889	1	21	Human	H1N1
;X08093;AY210030;DQ009919;CY014977;CY020382;CY021070;CY021790;CY034045;CY034053;CY034061;CY034069;CY034077;CY077900;CY077743;AY210027;AY210031;CY031580;CY045805;CY044326;CY032254;CY020318;CY021814;CY022014;CY020374;CY021014;CY021806;CY031604;AY210026;DQ508844;AY210028;AX399730;AY210032;AY210033;AY210034;CY020542;CY021934;CY077907;CY077789;AY210039;AY210035;AY210036;X59240;M63515;AF348188;CY033002…	GGUCUAAAAGAUGAUCUUCUUGAAAAUUUGCAGGCCUAUCAGAAACGAAUGGGGGUGCAGAUG		0.388889	0.388889	1	216	Human	H3N2
;GQ369872;GQ895039	GGUCUAAGAGAUGAUCUUCUUGAAAAUUUGCAGACCUAUCARAAACGAAUGGGGGUGCAGAUG		0.388889	0.388889	1	2	Human	H3N2
;M63516;DQ849011	GGUCUAAAAGAUGAUCUUCUUGAAAAUUUGCAGACCUAUCAGAAACGAAUGGGGGUGCAGGUG		0.388889	0.388889	1	2	Human	H3N2
;U65561;CY003713	GGUCUAAAGGAUGAUCUUCUUGAAAAUUUGCAGACCUAUCAGAAACGAAUGGGGGUGCAGAUG		0.388889	0.388889	1	2	Human	H3N2
;CY036992	GGUCUAAGAGAUGACCUUCUUGAAAAUUUGCAGACCUAUCAGAAACGAAUGGGGGUGCAGAUG		0.388889	0.388889	1	1	Human	H3N2
;CY045757;CY078468	GGUCUAAAAGAUGAUCUUCUUGAAAAUUUGCAGGCCUAUCAGAAACGAAUGGGAGUGCAGAUG		0.388889	0.388889	1	2	Human	Mixed
;CY012145;CY012737;CY013169	GGUCUAAAAGACGAUCUUCUUGAAAAUUUGCAGACCUAUCAGAAACGAAUGGGGGUGCAGAUG		0.388889	0.388889	1	3	Human	H3N2
;CY045773	GGUCUGAAAGAUGAUCUUCUUGAAAAUUUGCAGGCCUAUCAGAAACGAAUGGGGGUGCAGAUA		0.388889	0.388889	1	1	Human	H1N1
;CY012465;CY001430	GGUCUAAGAGAUGAUCUUCUUGAAAAUUUGCAGACCUAUCAGAGACGAAUGGGGGUGCAGAUG		0.388889	0.388889	1	2	Human	H3N2
;EU597992	GGUCUAAGAGAUGAUCUUCUUGAUAAUUUGCAGACCUAUCAGAAACGAAUGGGGGUGCAGAUG		0.388889	0.388889	1	1	Human	H3N2
;HQ664934	GGUCUAAGAGGUGAUCUUCUUGAAAAUUUGCAGACCUAUCAGAAACGAAUGGGGGUGCAGAUG		0.388889	0.388889	1	1	Human	H3N2
;EU597924;CY006476;CY006500;CY009685;CY009469;CY009477;CY009509;CY009517;CY009525;CY009669;CY009677;CY009693;CY010045;CY010589;EU597888;CY009741;CY010037;CY010069;CY011129;CY009461;CY009653;CY009717;AJ458307;AJ458308;EU598067;AB281264;EU716448;EU716523;GQ385868;CY068759;CY070968;HQ214357;AB281207;CY038624;EU598110;EU598116;DQ849006	GGUCUAAGAGAUGAUCUUCUUGAAAAUUUGCAGACCUAUCAGAAACGAAUGGGAGUGCAGAUG		0.388889	0.388889	1	37	Human	H3N2
;CY002809;CY003385	GGUCUGAAAAAUGAUCUCCUUGAAAAUUUGCAGGCCUACCAGAAACGAAUGGGGGUGCAGAUG		0.388889	0.345679	1.125	2	Human	H1N1
;AY130766	GGUCUGAAAGACGAUCUUAUUGAAAAUUUGCAGGCCUACCAGAAACGAAUGGGGGUGCAGAUG		0.388889	0.367284	1.05882	1	Human	H1N1
;GQ369831	GGUCUAAGAGAUGAUCUUCUUGAAAAUUUGCAGACCUAUCAGAAACGAAAGGGGGUGCAGAUG		0.388889	0.367284	1.05882	1	Human	H3N2
;GQ255899;GQ329094;CY041963;CY041986;CY043105;CY043113;CY049910;CY049918;CY049942;CY049950;CY049958;CY049966;CY049974;CY049982;CY073052;CY073059;CY083019;CY083027;CY083035;CY083163;CY056748;CY061931;CY072231;CY073734;CY073774;GQ377094;CY043089;GQ457515;GQ894854;GQ894879;CY049823;CY049846;CY049878;CY073067;CY083043;CY083482;CY056141;CY062235;CY063068;CY063164;CY066232;CY066776;CY062684;CY057311;CY…	GGUCUGAAAGAUGACCUUCUUGAAAAUUUGCAGGCAUACCAGAAGCGAAUGGGAGUGCAGAUG		0.388889	0.367284	1.05882	58	Human	H1N1
;CY014215;CY014314;CY014369;CY014385;EU146802;CY014506;CY014514;CY014445;CY014461;CY014226;CY014220;EU146706;CY014216;CY014217;CY014218;EU146714;EU146690;EU146683;CY014219;CY014221;CY014397;CY017673;CY017681;CY014532;CY014546;CY017657;CY014485;CY014493;EU146778;CY014453;CY014377;CY017665;CY014501;CY017641;CY017649;CY017691;CY019355;CY019363;CY019379;CY019371;GQ122494	GGUCUGAGAGAUAAUCUUCUUGAAAAUUUACAGGCCUACCAGAAACGAAUGGGAGUGCAAAUG		0.388889	0.367284	1.05882	41	Human	H5N1
;AB433826;AB433830;CY040155;CY084234	GGUCUGAAAGAUGAUCUCCUUGAAAAUUUGCAGGCCUAUCAGAAACGAAUGGGGGUGCAGAUG		0.388889	0.367284	1.05882	4	Human	H1N1
;CY019411;CY019419;CY019427;CY019435	GGUCUGAGAGAUAAUCUUCUUGAAAAUUUACAGGCCUACCAGAAACGAAUGGGAGUGCAGAUG		0.388889	0.367284	1.05882	4	Human	H5N1
;HQ214342;CY044493;HQ214343	GGUCUAAGAGAUGAUCUUCUUGAAAAAUUGCAGACCUAUCAGAAACGAAUGGGGGUGCAGAUG		0.388889	0.367284	1.05882	3	Human	H3N2
;AJ458305;CY038552;CY038560	GGCCUAAGAGAUGAUCUUCUUGAAAAUUUGCAGACCUAUCAGAAACGAAUGGGGGUGCAGAUG		0.388889	0.367284	1.05882	3	Human	H3N2
;CY019387;CY019395;CY019403	GGUCUGAGAGAUAAUCUUCUUGAUAAUUUACAGGCCUACCAGAAACGAAUGGGAGUGCAAAUG		0.388889	0.367284	1.05882	3	Human	H5N1
;AB433839;AB441990	GGACUAAGAGAUGAUCUUCUUGAAAAUUUGCAGACCUAUCAGAAACGAAUGGGGGUGCAGAUG		0.388889	0.367284	1.05882	2	Human	H3N2
;AM157375;GU052276	GGUAUGAAAGAUGAUCUUCUUGAAAAUUUGCAGGCCUACCAGAAACGGAUGGGAGUGCAAAUG		0.388889	0.367284	1.05882	2	Human	H3N2
;AY210062;AY210266	GGUCUAAAAGAUGAUCUUCUUGAAAACUUGCAGGCCUAUCAGAAACGAAUGGGGGUGCAGAUG		0.388889	0.367284	1.05882	2	Human	H3N2
;EF620903	GGUCUGAAAGAUGAUCUUCUUGAAAAUUUACAGGCCUACCAGAGACGGAUGGGAGUGCAAAUG		0.388889	0.367284	1.05882	1	Human	H9N2
;CY001785	GGUCUAAGAGAUGAUCUUCUUGAAAACUUGCAGGCCUAUCAGAAACGAAUGGGGGUGCAGAUG		0.388889	0.367284	1.05882	1	Human	H3N2
;CY063639	GGUCUGAAAGAUGACCUUCUUGAAAAUUUGCAGGCCUACCAGAAGCGAAUGGGAGUACAGAUG		0.388889	0.367284	1.05882	1	Human	H1N1
;CY015677	GGCCUAAGAGAUGAUCUUCUUGAAAAUUUGCAGACCUAUCAGAAGCGAAUGGGGGUGCAGAUG		0.388889	0.367284	1.05882	1	Human	H3N2
;CY006220	GGUCUAAAAGAUGAUCUUCUCGAAAAUUUGCAGGCCUAUCAAAAACGAAUGGGGGUGCAGAUG		0.388889	0.367284	1.05882	1	Human	H3N2
;CY006588	GGUCUAAGAGAUGAUCUUCUUGAAAACUUGCAGACCUAUCAGAAACGAAUGGGAGUGCAGAUG		0.388889	0.367284	1.05882	1	Human	H3N2
;CY003545	GGUCUAAAAGAUGAUCUUCUUGAAAAAUUGCAGACCUAUCAGAAACGAAUGGGGGUGCAGAUG		0.388889	0.367284	1.05882	1	Human	H3N2
;CY018926	GGUCUAAGAGAUGAUCUCCUUGAAAAUUUGCAGACCUAUCAGAAACGAAUGGGGGUGCAGAUG		0.388889	0.367284	1.05882	1	Human	H3N2
;CY064816	GGUCUAAGAGAUGAUCUUCUUGAAAAUUURCAGACCUAUCAGAAACGAAUGGGGGUGCAGAUG		0.352941	0.352941	1	1	Human	H3N2
;HM219632;CY081064	GGUCUGAAAGAUGACCUUCUUGAAAAUUUGCAGGCCUAUCAGAAGCGAAUGGGAGUGCAGAUG		0.388889	0.388889	1	2	Human/Swine	H1N1
;CY020518;CY002497;GU086116;CY022270;CY022342;CY022398;CY028188;CY036800	GGUCUAAAAGAUGAUCUUCUUGAAAAUUUGCAGGCCUAUCAAAAACGAAUGGGGGUGCAGAUG		0.388889	0.388889	1	8	Human/Swine	H1N1
;AY210037;AY210038;AY210040;CY003729;CY006836;CY008701;CY009061;CY006724;CY006884;CY022310;CY021830;CY021942;CY006732;CY006740;CY006844;CY007612;CY008116;CY008124;AF251391;FJ830858;CY009301;EU273778;M63532;CY009917;GU086132;GU086148;GQ422390;GQ422391;GQ422392;GQ422393;GQ422394;GU086140;GQ422395;GU086124;CY022278;GU086156;CY024951;CY026468;CY022062;CY022414;GQ404593;AB434411	GGUCUAAAAGAUGAUCUUCUUGAAAAUUUGCAGGCCUAUCAGAAGCGAAUGGGGGUGCAGAUG		0.388889	0.388889	1	42	Human/Swine	Mixed
;CY011801;M33045	GGUCUGAAAAAUGAUCUUCUUGAAAAUUUGCAGGCCUACCAGAAACGAAUGGGGGUGCAGAUG		0.388889	0.367284	1.05882	2	Human/Swine	H1N1
;EU500847;CY079373;CY079381;CY079765;CY079972;CY080011;CY080147;M63540;CY032390;AF001680;AF001675;CY028797;CY032406;CY033482;CY028845;CY028853;CY028901;CY030744;CY028861;CY028869;CY028877;CY028885;CY028893;CY028909;CY030086;AF001676;CY028821;CY028829;CY030078;CY028917;CY030190;GQ404578;CY032422;CY034935;M55476;CY076969;AF250487	GGUUUGAAAGAUGAUCUUCUUGAAAAUUUGCAGGCCUACCAGAAACGGAUGGGAGUGCAAAUG		0.388889	0.388889	1	37	Mixed	Mixed
;GU050548	GGUCUAAAAGAUGAUCUUCUUGAAAAUCUGCAGGCCUAUCAGAAACGGAUGGGAAUGCAAAUG		0.388889	0.367284	1.05882	1	Seal	H7N7
;CY022438;CY026300;GQ404588;CY026284	GGUCUGAAAGAUGAUCUUCUUGAAAAUUUGCAGGCCUAUCAGAAGCGAAUGGGGGUGCAGAUG		0.388889	0.388889	1	4	Swine	H1N1
;CY085697;CY085713;CY085721;CY085753	GGUCUGAAAGAUGACCUUCUUGAAAAUUUGCAGGCUUACCAGAAACGGAUGGGAGUGCAGAUA		0.388889	0.388889	1	4	Swine	H1N1
;GU086108	GGUCUAAAAGAUGAUCUUCUUGAAAAUUUGCAGGCCUAUCAAAAACGAAUGGGGGUGCAAAUG		0.388889	0.388889	1	1	Swine	H3N2
;CY026292	GGUCUGAAAGAUGAUCUUCUUGAAAAUUUGCAGGCCUAUCAGAAGCGAAUGGGAGUGCAGAUG		0.388889	0.388889	1	1	Swine	H1N1
;CY022478	GGUCUAAAAGAUGAUCUUCUUGAAAAUUUGCAGGCCUAUCAGAAACGAAUGGGGGUGCAAAUG		0.388889	0.388889	1	1	Swine	H1N1
;EF101750;AB434307;AB434315;AB434323;AB434331;AB514942;CY086962	GGUCUGAAAGAUGACCUUCUUGAAAAUUUGCAGGCUUACCAAAAACGGAUGGGAGUGCAGAUA		0.388889	0.388889	1	7	Swine	H1N1
;AB434291	GGUUUGAAAGAUGACCUUCUUGAAAAUUUGCAGGCCUACCAGAAACGGAUGGGAGUGCAGAUU		0.388889	0.388889	1	1	Swine	H1N1
;GQ404587	GGUCUGAAAGAUGAUCUUCUUGAAAAUUUGCAGGCCUAUCAAAAGCGAAUGGGGGUGCAGAUG		0.388889	0.388889	1	1	Swine	H1N1
;CY062295	GGUUUGAAAGAUGACCUUCUUGAAAAUUUGCAGGCCUACCAGAAGCGGAUGGGAGUGCAGAUA		0.388889	0.388889	1	1	Swine	H1N1
;FN429083	GGUCUGAAAGAUGACCUUCUUGAAAAUUUGCAGGCCUAUCAGAAACGGAUGGGAGUGCAAAUA		0.388889	0.388889	1	1	Swine	H1N1
;GQ229271	GGUCUGAAAGAUGACCUUCUUGAAAAUUUGCAGGCCUAUCAGAAACGGAUGGGAGUGCAGAUG		0.388889	0.388889	1	1	Swine	H1N2
;CY085865	GGUUUGAAAGAUGACCUUCUUGAAAAUUUGCAGGCCUACCAGAAGCGGAUGGGAGUGCAAAUA		0.388889	0.388889	1	1	Swine	H1N2
;CY077930	GGUCUAAAAGAUGAUCUUCUUGAAAAUUUGCAGGCCUAUCAGAAGCGGAUGGGGGUGCAGAUG		0.388889	0.388889	1	1	Swine	H3N2
;GU593047	GGUCUGAAAGAUGACCUUCUUGAAAAUUUGCAGGCCUACCAGAAGCGAAUGGGAGUCCCGACG		0.388889	0.324074	1.2	1	Swine	H1N1
;EU478830	GGUCUGAAAGAUGACCUUCUUGAAAAUUUGCAGGUCUACCAGAAACGGAUGGGAGUGCAGAUA		0.388889	0.388889	1	1	Swine	H1N1
;EU478802;CY061824;CY009893	GGUUUGAAAGAUGACCUUCUUGAAAAUUUGCAGGCCUACCAGAAACGGAUGGGAGUGCAGAUA		0.388889	0.388889	1	3	Swine	Mixed
;CY086891;CY086899;CY086907	GGUCUGAAAGAUGACCUUCUUGAAAAUUUGCAGGUCUACCAGAAGCGAAUGGGAGUGCAGAUG		0.388889	0.388889	1	3	Swine	H1N2
;AB434355	GGUUUGAAAGAUGACCUUCUUGAAAAUUUGCAGGCCUACCAGAAACGAAUGGGAGUGCAGAUA		0.388889	0.388889	1	1	Swine	H3N2
;CY045554	GGUCUAAAAGAUGAUCUUCUUGAAAAUUUACAGGCCUACCAGAAGCGGAUGGGAGUGCAAAUG		0.388889	0.367284	1.05882	1	Swine	H3N2
;EU478811	GGUCUGAAAGAUGACCUUCUUGAAAAUUUGCAGGCAUACCAGAAACGGAUGGGAGUGCAGAUA		0.388889	0.367284	1.05882	1	Swine	H1N1
;M55478;GQ404621	GGUCUGAAAGAUGAUCUUCUUGAAAAUUUACAGGCCUACCAGAAACGGAUGGGGGUGCAGAUG		0.388889	0.367284	1.05882	2	Swine	H1N1
;EU478808	GGUCUGAAAGAUGACCUUCUUGAAAAUUUACAGGCCUACCAGAAGCGGAUGGGAGUGCAAAUA		0.388889	0.367284	1.05882	1	Swine	H3N2
;DQ666934	GGUCUAAAAGAUGAUCUUCUUGAUAAUUUACAGGCCUACCAGAAACGGAUGGGAGUGCAAAUG		0.388889	0.367284	1.05882	1	Swine	H1N2
;AB434363;CY010565;EU478828;EU478841	GGUCUGAAAGAUGACCUUCUUGAAAAUUUACAGGCCUACCAGAAACGGAUGGGAGUGCAGAUA		0.388889	0.367284	1.05882	4	Swine	H3N2
;EU053136;EU478809;EU478827;EU478810;EU478812;EU478813;EU478816;EU478819;EU478832;EU478842;EU478815;EU478818;EU478822;EU478829;GQ161122;GQ161131	GGUCUGAAAGAUGACCUUCUUGAAAAUUUGCAGGCAUACCAGAAACGGAUGGGAGUGCAAAUA		0.388889	0.367284	1.05882	16	Swine	H1N2
;EU697207;EU743211;CY045578;CY045522;CY045602;CY045626;CY045634;CY045642;CY045610;CY045618;CY045650;CY045658;CY045666;CY045682;CY045698;CY045674;CY045690;CY045706;CY045546;CY045594;CY045714;CY045530;CY045538;HQ424899;CY045562;HQ424890;HM125985;HM461845;JF316646;HQ734211;HQ734217;HQ734223;HQ734229;HQ378740;GQ149509;CY004984;CY004940;CY017750;CY081278;EU735835	GGUCUAAAAGAUGAUCUUCUUGAAAAUUUACAGGCCUACCAGAAACGGAUGGGAGUGCAAAUG		0.388889	0.367284	1.05882	40	Swine	Mixed
;HQ734194;HQ734206;JF312080;JF312081;HQ734197;HQ734200;HQ734203	GGUCUAAAAGAUGAUCUUCUUGAAAAUUUACAGGCCUACCAAAAACGGAUGGGAGUGCAAAUG		0.388889	0.367284	1.05882	7	Swine	H3N2
;CY085409;CY085425;CY085473;CY085481;CY087131	GGUCUAAAAGACGAUCUUCUUGAAAAUUUACAGGCCUACCAGAAACGAAUGGGGGUGCAAAUG		0.388889	0.367284	1.05882	5	Swine	H1N1
;EU516306;DQ997420;DQ997425	GGUCUGAGAGAUGAUCUUAUUGAAAAUUUGCAGGCCUACCAGAAACGGAUGGGGGUGCAGAUG		0.388889	0.367284	1.05882	3	Swine	H9N2
;CY085521;CY085577;CY085585	GGUCUAAAAGACGAUCUUCUUGAAAAUUUACAGGCCUACCAGAAGCGAAUGGGGGUGCAAAUG		0.388889	0.367284	1.05882	3	Swine	H1N2
;CY085321	GGCUUAAAGGAUGAUCUUCUUGAAAAUUUACAGGCCUACCAGAAGCGAAUGGGGGUGCAAAUG		0.388889	0.367284	1.05882	1	Swine	H1N1
;EU478825	GGUCUGAAAGAUGAUCUUCUUGAAAAUUUGCAGGCAUACCAGAAACGGAUGGGAGUGCAAAUA		0.388889	0.367284	1.05882	1	Swine	H1N2
;CY084812	GGCCUAAAAGAUGAUCUUCUUGAAAAUUUACAGGCCUAUCAGAAGCGAAUGGGGGUGCAGAUG		0.388889	0.367284	1.05882	1	Swine	H1N1
;EU053144	GGUCUGAAAGAUGACCUUCUUGAAAAUUUGCAGGCAUACCAGAAAAGGAUGGGAGUGCAAAUA		0.388889	0.367284	1.05882	1	Swine	H1N2
;GQ907295;GQ907303	GGUCUAAAAGAUGAUCUUCUUGAAAAUUUGCAGGCCUAUCAGAAGCGGAUGGGAGUGCAGAUG		0.388889	0.388889	1	2	Swine/Avian	Mixed
;GU052246	GGUCUGAAAGAUGAUCUUCUUGAAAAUUUACAGGCCUAUCAGAAACGGAUGGGAGUGCAAAUG		0.333333	0.314815	1.05882	1	Avian	H13N6
;FJ577543;HM346510;GU050280	GGUCUAAAAGAUGAUCUUAUUGAAAAUUUGCAGGCUUACCAGAAACGGAUGGGAUUGCAGAUG		0.333333	0.314815	1.05882	3	Avian	Mixed(H9N2)
;EF492259	GGUCUAAAAGAUGAUCUUAUUGAAAAUUUGCAGGCUUACCAGAAACGAAUGGGGUUGCAGAUG		0.333333	0.314815	1.05882	1	Avian	H9N2
;AB049165;AB049166;GQ206302;GQ206303;GU984797;GQ206305;GQ206304;FJ464596;FJ464610;FJ464611;FJ464598;FJ464602;FJ464603;FJ464604;FJ464612;GQ148821;GQ148822;FJ464599;FJ464600;FJ464601;FJ464609;GQ148824;FJ464608;GQ148823;GQ148828;FJ464605;FJ464607;GQ148832;GQ148825;GQ148830;GQ148820;GQ148831;GQ148827;FJ464606;CY038429;CY038453;CY038461;CY038469;CY038477;EF063509	GGUCUAAAAGAUGAUCUUAUUGAAAAUUUGCAGGCUUACCAGAAACGGAUGGGGUUGCAGAUG		0.333333	0.314815	1.05882	40	Avian	Mixed(H9N2/H5N1)
;HM172123	GGUGUGAGAGAUAAUCUUCUUGAAAAUUUGCAGGCCUAUCAGAAACGAAUGGGAGUGCAGAUG		0.333333	0.314815	1.05882	1	Avian	H5N1
;GQ148829	GGUCUAAAAGAUGAUCUUAUUGAAAAUUUGCAGGCUUACCACAAACGGAUGGGGUUGCAGAUG		0.333333	0.314815	1.05882	1	Avian	H9N2
;FJ384746	GGUUUGAAAGAUGAUCUUAUUGAAAAUUUGCAGGCCUACCAGAAACGGAUGGGGGUGCAGAUG		0.333333	0.314815	1.05882	1	Avian	H9N2
;CY038397;CY038437;CY038485;HM370050;HM370057	GGUCUAAAAGAUGAUCUUAUUGAAAAUUUGCAGGCUUACCAGAAACGGAUGGGGUUGCAAAUG		0.333333	0.314815	1.05882	5	Avian	H9N2
;EU050014	GGUCUAAGAGAUGAUCUUAUUGAAAAUUUGCAGGCUUACCAGAAACGGAUGGGAGUGCAGAUG		0.333333	0.314815	1.05882	1	Avian	H6N1
;EF492244;EF492272;EF492246;EF492262;EF492265;EF492263;EF492264;EF492266;EF492248;EF492249;EF492260;EF492252;EF492255;EF492253;EF492254;EF492256;FJ464597;GQ148833;GQ148826	GGUCUAAAAGACGAUCUUAUUGAAAAUUUGCAGGCUUACCAGAAACGAAUGGGGUUGCAGAUG		0.333333	0.314815	1.05882	19	Avian	H9N2
;AJ410569;AJ410570	GGUCUAAAAGAUGAUCUUAUUGAAAAUUUGCAGGCUUACCAAAAACGGAUGGGGGUGCAGAUG		0.333333	0.314815	1.05882	2	Avian	H6N1
;AJ427311;AF523482;AF523485;EF154980;HM144780;AF523483;AB586846;EF154983;AF523484;EU049994;AY651401;EF155004;EF155005;EF155006;EF155008;EU050003;EF154998;EU050007;EF155001;EU049999;EU050000;EU050002;EU050004;EU050005;EU050006;EF155002;EF154992;EF154993;EU049996;EF155017;EF155013;EU050015;EF155016;AB586862;AB586878;AB586886;AB586870;DQ226096;EF155024;EF155030;EU050020;DQ226097;EU050021;EU050026;EU…	GGUCUAAAAGAUGAUCUUAUUGAAAAUUUGCAGGCUUACCAGAAACGGAUGGGAGUGCAGAUG		0.333333	0.314815	1.05882	64	Avian	Mixed(H9N2/H6N1)
;GU064952	GGUCUAAAAGAUGAUCUUAUUGAAAAUUUGCAGGCUUACCAGAAACGGAUGGGUUUGCAAAUG		0.333333	0.314815	1.05882	1	Avian	H9N2
;EF492247;EF492251;EF492250	GGUCUAAAAGACGAUCUUAUUGAAAAUUUGCAGGCUUACCAGAAACGCAUGGGGUUGCAGAUG		0.333333	0.314815	1.05882	3	Avian	H9N2
;AF250482;AJ410568;AF255363;AJ278646;AJ278647;AJ410571;AJ410572;EU049990;EU049991;AB586854;EU049992;AJ410574;AF255364;AJ410573;AB586790	GGUCUAAAAGAUGAUCUUAUUGAAAAUUUGCAGGCUUACCAGAAACGGAUGGGAGUGCAAAUG		0.333333	0.314815	1.05882	15	Avian	Mixed (H9N2/H6N4)
;EF063506;EF063507;EF063508;CY076726	GGUCUAAAAGAUGAUCUUAUUGAAAAUUUGCAGGCUUACCAAAAACGGAUGGGGUUGCAGAUG		0.333333	0.314815	1.05882	4	Avian	H9N2
;EF154989	GGCCUAAAAGAUGAUCUUAUUGAAAAUUUACAGGCAUACCAGAAACGGAUGGGGGUGCAGAUG		0.333333	0.277778	1.2	1	Avian	H9N2
;DQ226098	GGACUGAAAGAUGAUCUUAUUGAAAAUUUGCAGGCAUACCAGAAACGGAUGGGGGUGCAGAUG		0.333333	0.277778	1.2	1	Avian	H9N2
;CY045312	GGUCUGAAAGAUGAUCUUCUUGAAAAUUUACAGGCCUAUCAGAAACGAAUGGGAGUGCAGAUG		0.333333	0.314815	1.05882	1	Avian	H4N6
;CY028645;GU052314;GU052330	GGUUUGAAAGAUGAUCUUCUUGAAAAUUUACAGGCCUACCAGAAACGGAUGGGAGUGCAAAUG		0.333333	0.314815	1.05882	3	Avian	H3N8
;EF492257;EF492261;EF492268;EF492269;EF492270;EF492271;EF492258	GGUCUAAAAGACGAUCUUAUUAAAAAUUUGCAGGCUUACCAGAAACGAAUGGGGUUGCAGAUG		0.333333	0.314815	1.05882	7	Avian	H9N2
;EF492245;EF492267	GGUCUAAAAGACGAUCUUAUUGAAAAUUUGCAGGCUUACCAAAAACGAAUGGGGUUGCAGAUG		0.333333	0.314815	1.05882	2	Avian	H9N2
;EF155045;EU050069;EU050074;EU050070;EU050072;EU050075;EU050077;EF155046;EU050073	GGUCUGAAAGAUGAUCUUAUUGAAAAUUUGCAGGCUUACCAGAAACGGAUGGGAGUGCAACUG		0.333333	0.296296	1.125	9	Avian	Mixed (H9N2)
;DQ064382;DQ064392;DQ465403;EU532030;EU532029;EU532036;DQ064397;DQ064407;DQ064402;DQ997472	GGUCUGAAAGAUGAUCUUAUUGAAAAUUUGCAGGCAUACCAGAAACGGAUGGGGGUGCAGAUG		0.333333	0.296296	1.125	10	Avian	H9N2
;HM172124	GGUUUGAGAGAUAAUCUUCUUGAAAAUUUGCAGGCCUAUCAGAAACGAAUGGGAGUGCAGAUG		0.333333	0.333333	1	1	Avian	H5N1
;DQ064406	GGUCUGAAGGAUGAUCUUAUUGAAAAUUUGCAGGCAUACCAGAAACGGAUGGGGGUGCAGAUG		0.333333	0.296296	1.125	1	Avian	H9N2
;HM751165;HM998917	GGUCUAAAAGAUGAUCUUAUUGAAAAUUUGCAGGCUUACCAGAACCGGAUGGGAGUGCAACUG		0.333333	0.296296	1.125	2	Avian	H9N2
;GU050555	GGUCUAAAAGAUGAUCUUAUUGAAAAUUUGCAGGCUUACCAGAAACGGAAGGGGUUGCAGAUG		0.333333	0.296296	1.125	1	Avian	H9N2
;EU742889	GGUCUAAAAGAUGAUCUUCUUGAAAAUUUGCAGGCAUAUCAGAAACGGAGGGGAGUGCAAAUG		0.333333	0.296296	1.125	1	Avian	H7N2
;EF155040;EF155042;EU050051;EU050052;EU050062;EU050066;EU050057;EU050060;EU050061;EU050042;EU050067;EU050025;EU050027;HM144731;EU050063;EU050033;EU050037;EU050041;EU050043;EU050045;EU050054;EU050044;EU050047;EU050046;EU050050;EU050053;EU050059;EF155043;EF155044;EU050032;EU050035;EU050036;EU050039;EU050040;EU050048;EU050056;EU050064;EU050065;EU050049;EF155051;EU050076;EU086248;GQ373133;GQ373135;EU…	GGUCUAAAAGAUGAUCUUAUUGAAAAUUUGCAGGCUUACCAGAAACGGAUGGGAGUGCAACUG		0.333333	0.296296	1.125	50	Avian	Mixed
;EF155003	GGUCUAAAAGAUGAUCUUAUUGACGAUUUGCAGGGCUACCAGAAACGGAUGGGAGUGCAAAUG		0.333333	0.296296	1.125	1	Avian	H9N2
;GQ373122	GGUCUAAAAGAUGAUCUUAUUGAAAACUUGCAGGCUUACCAGAAACGGAUGGGAGUGCAGCUG		0.333333	0.296296	1.125	1	Avian	H9N1
;CY087174	GGUCUAAAAGAUGACCUUAUUGAAAAUUUGCAGGCUUACCAGAAGCGGAUGGGAGUGCAAUUG		0.333333	0.296296	1.125	1	Avian	H9N2
;M63538;M63530;CY005859;CY004875;CY005382;CY004562;CY014600;CY005065;CY014800;M63539;GU050867;GU051086	GGUUUGAAAGAUGACCUCCUUGAAAAUUUGCAGGCAUACCAGAAGCGGAUGGGAGUGCAGAUG		0.333333	0.296296	1.125	12	Avian	Mixed
;EF155047;EF155048;EF155050;EF155049;EF155052	GGUCUAAAAGAUGAUCUUAUUGAAAAUUUGCAGGCUUACCAGAAACGGAUGGGAGUGCAGCUG		0.333333	0.296296	1.125	5	Avian	H9N2
;CY031221	GGUCUAAGAGACGAUCUUCUUGAAAAUUUACAGGCCUAUCAGAAAAGGAUGGGAGUGCAACUG		0.333333	0.296296	1.125	1	Avian	H7N2
;GQ373132	GGUCUAAAAGAUGAUCUUAUUGAAAACUUGCAGGCUUACCAGAAACGGAUGGGAGUGCAACUG		0.333333	0.296296	1.125	1	Avian	H9N2
;AF255371;GU052136	GGUCUAAAAGAUGAUCUCAUUGAAAAUUUGCAGGCUUACCAGAAACGGAUGGGGGUGCAGAUG		0.333333	0.296296	1.125	2	Avian	H5N1
;FJ499466;FJ534541;GQ202051;GQ202039;GQ202059;GQ202045;CY063665;GQ373120;GQ373126;GQ373130;GQ373131;GQ373128;GQ373134;GU182209;GU474553;GU474561;GU474585;GU474569;GU474577;GU474593;GU474601;GU474609;EU532033;EF175671;HM751197;FJ581432;HM751173;GQ373119;GQ373129;EU882860	GGUCUAAAAGAUGACCUUAUUGAAAAUUUGCAGGCUUACCAGAAACGGAUGGGAGUGCAACUG		0.333333	0.296296	1.125	30	Avian	H9N2
;CY087182;CY087190	GGUCUAAAAGAUGACCUUAUUGAAAAUUUGCAGGCUUACCAGAAGCGGAUGGGAGUGCAACUG		0.333333	0.296296	1.125	2	Avian	H9N2
;M55479;M55480;M63521;U53169;CY022971;CY039926;GU052268;CY024926;CY014762;FJ357105;EU735787;U53168;CY022334;M63522;CY022430;CY039918;EU743152;CY027156;CY039910;GQ229279;CY084964;CY085052;CY085060;CY084972;CY085084;CY085020;CY085100;CY084980;CY085116;CY085076;CY085108;CY084988;CY084996;CY085044;CY085036;CY085068;CY085449;CY085313;CY085385;CY085417;CY085465;CY085505;CY085361;CY085369;CY085441;CY085…	GGUCUAAAAGAUGAUCUUCUUGAAAAUUUACAGGCCUAUCAGAAACGAAUGGGGGUGCAAAUG		0.333333	0.314815	1.05882	63	Avian/Swine	Mixed
;EF612743;EU086247;EU086268;EU086269;EU086321;EU086227;EU086267;EU086286;EU086304;EU086305;EU086235;EU086285;EU086320	GGCCUGAAAGAUGAUCUUAUUGAAAAUUUACAGGCAUACCAGAAACGGAUGGGGGUGCAGAUG		0.333333	0.277778	1.2	13	Avian/Swine	H9N2
;CY028781;CY035071;EU743160;EU743176;CY045570	GGUCUAAAAGAUGAUCUUCUUGAAAAUUUACAGGCCUAUCAGAAACGAAUGGGAGUGCAAAUG		0.333333	0.314815	1.05882	5	Avian/Swine	H1N1
;CY067593	GGUUUGAAAGACGAUCUCCUUGAAAAUUUACAGGCCUACCAGAAACGGAUGGGAGUGCAAAUG		0.333333	0.296296	1.125	1	Canine	H3N8
;CY067545;CY067553;CY067577	GGUUUGAGAGAUGAUCUCCUUGAAAAUUUACAGGCCUACCAGAAACGGAUGGGAGUGCAAAUG		0.333333	0.296296	1.125	3	Canine	H3N8
;CY032222;GQ404618;CY030752;AY855344;CY030760;FJ375236;DQ124152;DQ124160;DQ222916;DQ124197;DQ124162;DQ124188;EU534197;EU534203;CY067361;CY067369;CY067377;CY067425;CY067393;CY067401;CY067409;CY067417;CY067481;CY067489;CY067497;CY067505;CY067521;CY067529;CY067281;CY067337;CY067345;CY067385;CY067601;CY067353;CY067609;CY067537;CY067585;CY067433;CY067441;CY067449;CY067457;CY067465;CY067473	GGUUUGAAAGAUGAUCUCCUUGAAAAUUUACAGGCCUACCAGAAACGGAUGGGAGUGCAAAUG		0.333333	0.296296	1.125	43	Canine	H3N8
;CY032294;CY032398	GGUUUGAAAAAUGAUCUUCUUGAAAAUUUGCAGGCCUACCAGAAACGAAUGGGAGUGCAAAUG		0.333333	0.314815	1.05882	2	Equine	H3N8
;AF001674;AF001677;AF001686;CY028837;CY040969	GGUUUGAAAAAUGAUCUUCUUGAAAAUUUGCAGGCCUACCAGAAACGGAUGGGAGUGCAAAUG		0.333333	0.314815	1.05882	5	Equine	Mixed
;GQ404576;CY067513;CY067289;CY067297;CY067305;CY067313;CY067321;CY067329;CY067561;CY067569	GGUUUGAAAGAUGAUCUCCUUGAAAACUUACAGGCCUACCAGAAACGGAUGGGAGUGCAAAUG		0.333333	0.277778	1.2	10	Equine	H3N8
;AF001683;CY030150	GGUUUGAAAAAUGAUCUCCUUGAAAAUUUGCAGGCCUACCAGAAACGGAUGGGAGUGCAAAUG		0.333333	0.296296	1.125	2	Equine	H3N8
;EU794522	GGUUUGAAAGAUGAUCUCCUUGAAAAUUUGCAGGCCUACCAGAAACGGAUGGGAGUACAAAUG		0.333333	0.296296	1.125	1	Equine	H3N8
;M63533;CY005801;GU053117;U85985;CY039392	GGUCUGAAAGAUGACCUUCUCGAAAAUUUACAGGCCUAUCAAAAGCGGAUGGGAGUGCAGAUG		0.333333	0.296296	1.125	5	Equine	H7N7
;CY003697;CY006388;CY006396	GGUCUAAGAGAUGAUCUUCUUGAAAAUUUGCAGACCUAUCAAAAGCGAAUGGGAGUACAGAUG		0.333333	0.314815	1.05882	3	Human	H1N2
;CY009597	GGUCUGAAAAAUGAUCUUCUUGAAAAUUUGCAGGCCUAUCAGAAACGAAUGGGAGUGCAAAUG		0.333333	0.314815	1.05882	1	Human	H1N1
;EU597926	GGUCUAAGAGAUGAUCUUCUUGAAAAUUUGCAGACCUAUCAGAAACGAAUGGGGGUACAGAUG		0.333333	0.314815	1.05882	1	Human	H3N2
;CY006764;M23978;AY210065	GGUCUAAAAAAUGAUCUUCUUGAAAAUUUGCAGGCCUAUCAGAAACGAAUGGGGGUGCAGAUG		0.333333	0.314815	1.05882	3	Human	Mixed
;EU716541	GGUCUGAAAAAUGAUCUCCUUGAAAAUCUACAGGCCUAUCAGAAACGAAUGGGGGUGCAGAUG		0.333333	0.277778	1.2	1	Human	H1N1
;CY002665;CY006108	GGUCUAAGAGAUGAUCUUCUUGAAAAUUUGCAGACCUAUCAGAAACGAAUGGGAGUACAAAUG		0.333333	0.314815	1.05882	2	Human	H1N1
;AB126629;AB126637;CY001681;EU249174;EU249173;CY003770;CY002153;CY002633;CY003673;CY003762;CY006412;CY006748;CY006868;EU249176;CY006188;CY006404;CY017116;CY002361;CY010077;CY002353;CY002657;EU249175;EU249178;CY003369;CY002993;EU249177;DQ280228;CY009437;CY009557;CY009581;CY009589;CY009853;CY009949;CY010549;CY011617;EU597986;EU597989	GGUCUAAGAGAUGAUCUUCUUGAAAAUUUGCAGACCUAUCAGAAACGAAUGGGAGUACAGAUG		0.333333	0.314815	1.05882	37	Human	Mixed(H3N2/H1N2)
;X53029;CY011297;CY010869;CY010885;CY010901;CY017364;CY019964;CY020174;CY009293;CY010373;CY010877;CY021798;CY010893;CY009285;CY020166;M54941;DQ508900;CY020294;CY019740;CY021718;CY028725;CY026412;CY021910;CY020574;CY009333;CY009341;CY021054;CY009621;CY015525;CY010365;CY019756;CY012881;CY012889;DQ508876;CY021974;CY019780;CY021734;CY020566;CY019102;CY019772;EU004449;CY045853;CY010909;CY020454;CY0210…	GGUCUGAAAAAUGAUCUUCUUGAAAAUUUGCAGGCCUAUCAGAAACGAAUGGGGGUGCAGAUG		0.333333	0.314815	1.05882	167	Human	H1N1
;CY044661	GGUCUGAAAAAUGAUCUCCUUGAAAAUUUACAGGCCUACCAGAAACGAAUGGGGGUGCAGAUG		0.333333	0.277778	1.2	1	Human	H1N1
;CY003265;CY009253;EU598079;EU598097;CY067222;CY068162;EU598107	GGUCUAAGAGAUGAUCUUCUUGAAAAUUUACAGACCUAUCAGAAACGAAUGGGGGUGCAGAUG		0.333333	0.314815	1.05882	7	Human	H3N2
;AF258523;CY000450;CY008149;CY016668;CY017140;CY017148;CY017156;CY017380;CY021750;CY018934;CY017830;CY017020;CY016724;CY016732;CY017814;DQ299489;CY013272;CY014695;GU052015	GGUCUGAAAAAUGAUCUUCUUGAAAAUUUGCAGGCCUAUCAGAAACGAAUGGGAGUGCAGAUG		0.333333	0.314815	1.05882	19	Human	H1N1
;CY002915;CY012113;CY012705	GGUCUAAGAGAUGAUCUUCUUGAAAAUUUACAGACCUAUCAGAAACGAAUGGGAGUGCAGAUG		0.333333	0.314815	1.05882	3	Human	H3N2
;AF036358;AF046090;GU052128;AF046082;GU052178;AF084284;AF084283;AF255367;GU052098;AF115286;AF255365;DQ366325;AF084282;AF115287;AF255368;AF255366;AF255372;AF255374;EU049985;AJ278648	GGUCUAAAAGAUGAUCUUAUUGAAAAUUUGCAGGCUUACCAGAAACGGAUGGGGGUGCAGAUG		0.333333	0.314815	1.05882	20	Human	H5N1
;M81570;M81576;M81582;M23920	GGUCUAAAAAGUGAUCUUCUUGAAAAUUUGCAGGCCUAUCAGAAACGAAUGGGGGUGCAGAUG		0.333333	0.314815	1.05882	4	Human	H2N2
;EU249193;CY037312;GQ369863;GQ385840;GQ385878;GQ385881;GQ385911;GQ895005;GQ895024;CY050469;CY050501;CY050509;CY050557;CY050573;CY050597;CY050645;CY050789;CY050813;CY067946;CY067994;CY068010;CY068018;CY068058;CY068074;CY068130;CY068410;CY068586;JF316721;JF316724;CY084418;CY050621;CY050629;CY050653;CY050669;CY050677;CY050685;CY050725;CY050741;CY058789;CY080484;CY081042;CY084386;CY058797;CY084410;CY…	GGUUUAAGAGAUGAUCUUCUUGAAAAUUUGCAGACCUAUCAGAAACGAAUGGGGGUGCAGAUG		0.333333	0.333333	1	143	Human	H3N2
;CY032262;AY210047;AY210049;CY032238;AY210048	GGUUUAAAAGAUGAUCUUCUUGAAAAUUUGCAGGCCUAUCAGAAACGAAUGGGGGUGCAGAUG		0.333333	0.333333	1	5	Human	H2N2
;GQ475669;GQ475797	GGUCUGAAAGAUGAUCUCCUUGAAAAUUUACAGGCCUAUCAGAAACGAAUGGGGGUGCAGAUG		0.333333	0.296296	1.125	2	Human	H1N1
;CY002569	GGUCUUAAAAAUGAUCUCCUUGAAAAUUUGCAGGCCUAUCAGAAACGAAUGGGGGUGCAGAUG		0.333333	0.296296	1.125	1	Human	H1N1
;CY008693	GGUCUAAAAGAUGAUCUUCUUGAAAAUUUGCAGGCUUAUCAGAAGCGAAUGGGGGUGCAGAUG		0.333333	0.333333	1	1	Human	H3N2
;AF258522;CY001953;CY020142;CY002401;CY011185;CY002641;CY002801;CY003009;CY003025;CY003017;CY003481;CY006172;CY006356;CY003834;CY006780;CY002649;CY009861;CY010325;CY009869;CY009877;CY009965;CY009973;CY010149;CY010157;CY010165;CY010173;CY010181;CY010197;CY010205;CY010213;CY010221;CY010229;CY010237;CY010245;CY010253;CY010261;CY010277;CY010301;CY010317;CY010357;CY010421;CY010429;CY010445;CY010453;CY…	GGUCUGAAAAAUGAUCUCCUUGAAAAUUUGCAGGCCUAUCAGAAACGAAUGGGGGUGCAGAUG		0.333333	0.296296	1.125	285	Human	H1N1
;AF255373	GGUCUAAAAGAUGAUCUCAUUGAAAAUUUGCAGGCUUACCAAAAACGGAUGGGGGUGCAGAUG		0.333333	0.296296	1.125	1	Human	H5N1
;CY070147	GGUUUAAGAGAUGACCUUCUUGAAAAUUUGCAGACCUAUCAGAAACGAAUGGGGGUGCAGAUG		0.333333	0.333333	1	1	Human	H3N2
;EU516161	GGUCUGAAAAAUGAUCUCCUUGAAAAUUUGCAGGCCUAUCAGAAMCGAAUGGGGGUGCAGAUG		0.333333	0.296296	1.125	1	Human	H1N1
;CY007468;AB286008;EU100617;CY026628;EU249170;EU249171;CY027604;FJ912929;EU124181;CY031341;FJ912941;CY031331;AB286014;EU100612;EU100622;CY026524;EU516156;EU516158;EU716611;GQ475621;GQ475811;GQ475624;GQ475838;EU716573;EU716595;EU716609;GQ475622;EU716624;CY044350;GQ466382;GQ475898;GQ466365;CY043412;CY043468;GQ475723;GQ475751;CY043404;CY043444;CY043396;GU271969;CY031369;CY031371;CY031343;CY031355;CY…	GGUCUGAAAAAUGAUCUCCUUGAUAAUUUGCAGGCCUAUCAGAAACGAAUGGGGGUGCAGAUG		0.333333	0.296296	1.125	58	Human	H1N1
;CY050581	GGUUUAAGGGAUGAUCUUCUUGAAAAUUUGCAGACCUAUCAGAAACGAAUGGGGGUGCAGAUG		0.333333	0.333333	1	1	Human	H3N2
;CY077781;CY008989	GGUUUGAAAGAUGAUCUUCUUGAAAAUUUGCAGGCCUAUCAGAAACGAAUGGGGGUGCAGAUG		0.333333	0.333333	1	2	Human	H1N1
;CY010853	GGUCUGAAAAAUGAUCUCCUUGAAAAUUUGCAGGCCUAUCAAAAACGAAUGGGGGUGCAGAUG		0.333333	0.296296	1.125	1	Human	H1N1
;AY210058	GGUCUAAAAAAUGAUCUUCUUGAAAACUUGCAGGCCUAUCAGAAACGAAUGGGGGUGCAGAUG		0.333333	0.296296	1.125	1	Human	H2N2
;CY031389	GGUCUGAAAAAUGAUCUCCUUGAUAAUUUGCAGGCCUAUCAAAAACGAAUGGGGGUGCAGAUG		0.333333	0.296296	1.125	1	Human	H1N1
;CY009813	GGUCUAAAAAAUGAUCUCCUUGAAAAUUUGCAGGCCUAUCAGAAACGAAUGGGGGUGCAGAUG		0.333333	0.296296	1.125	1	Human	H1N1
;GQ475623	GGUCUAAAAAAUGAUCUCCUUGAUAAUUUGCAGGCCUAUCAGAAACGAAUGGGGGUGCAGAUG		0.333333	0.296296	1.125	1	Human	H1N1
;CY066296	GGUCUGAAAGAUGACCUUCUUGAAAAUUUACAGGCAUACCAGAAGCGAAUGGGAGUGCAGAUG		0.333333	0.296296	1.125	1	Human	H1N1
;AJ298947	GGUCUGAAAAAUGAUCUUUUUGAAAAUUUGCAGGCCUAUCAGAAACGAAUGGGGGUGCAGAUG		0.333333	0.333333	1	1	Human	?
;CY010141	GGUCUGAAAAAUGAUCUCCUUGAAAAUUUGCAGGCCUAUCAGAAACGAAUGGGGGUGCAGAUU		0.333333	0.296296	1.125	1	Human	H1N1
;GQ475998;GQ476100	GGUCUGAAAAGUGAUCUCCUUGAAAAUUUACAGGCCUAUCAGAAACGAAUGGGGGUGCAGAUG		0.333333	0.296296	1.125	2	Human	H1N1
;DQ150428;HM461805;GU135976;GU135960;GU135928;HM125977;GU135968;GU135952;GU135913;HM461789;DQ889688;EU258938	GGUCUAAAAGAUGAUCUUCUUGAAAAUUUACAGGCCUAUCAGAAGCGGAUGGGAGUGCAAAUG		0.333333	0.314815	1.05882	12	Swine	Mixed
;AY377931	GGUCUAAAAGAUGACCUUCUUGUAAAUUUACAGGCCUAUCAGAAACGAAUGGGAGUGCAGAUG		0.333333	0.314815	1.05882	1	Swine	H1N2
;CY085593	GGUCUAAAAGAUGAUCUUAUUGAAAAUUUGCAGGCUUACCAGAAACGAAUGGGGGUGCAGAUG		0.333333	0.314815	1.05882	1	Swine	H1N2
;CY027308	GGUCUAAAAGAUGAUCUUCUUGAAAAUUUACAGGCCUAUCAGAAGCGAAUGGGAGUGCAGAUG		0.333333	0.314815	1.05882	1	Swine	H1N1
;CY085377;GQ229295	GGUCUAAAGGAUGAUCUUCUUGAAAAUUUACAGGCCUAUCAGAAACGAAUGGGGGUGCAAAUG		0.333333	0.314815	1.05882	2	Swine	H1N1
;AF188004;DQ280210;DQ280234;DQ280244;DQ280252;DQ280220	GGUCUAAAAGAUGAUCUUCUUGAAAAUUUACAGGCCUAUCAGAAACGAAUGGGAGUGCAGAUG		0.333333	0.314815	1.05882	6	Swine	Mixed
;CY084572;CY084492;CY084524;CY084548;CY084556	GGUCUAAAAGAUGAUCUUCUUGAAAAUUUACAGGCCUAUCAAAAGCGAAUGGGGGUGCAGAUG		0.333333	0.314815	1.05882	5	Swine	H1N1
;CY087139	GGUCUAAAGGAUGAUCUUCUUGAAAAUUUACAGGCCUAUCAGAAACGAAUGGGUGUGCAAAUG		0.333333	0.314815	1.05882	1	Swine	H1N1
;CY041858;CY041866;CY041874;CY041882;AF342818;AY233392;GU051891;DQ335772;DQ469961;DQ469969;DQ469977;DQ469985;DQ469993;EU735819;EU826546;HM461781;CY041850;CY041906;EF551048;EF551056;HM461813;DQ470001;HM461821;EU604695;GQ484361;HQ378743;HQ378737;EU735827;FJ410143;GU480920;FJ611901;HM461797;HQ378731;HM461765;GQ457550;GQ457551;GQ457552;DQ150436;GU135944;GU135901;EU697212;DQ666942;DQ666945;HQ734188;HQ…	GGUCUAAAAGAUGAUCUUCUUGAAAAUUUACAGGCCUAUCAGAAACGGAUGGGAGUGCAAAUG		0.333333	0.314815	1.05882	56	Swine	Mixed(H3N1/H1N1)
;CY020502;EU478826;EU478831;EU478833;EU478839;EU478843;EU478847;EU478848;EU478849	GGUCUGAAAGAUGACCUUCUUGAAAAUUUACAGGCCUAUCAGAAACGGAUGGGAGUGCAGAUA		0.333333	0.314815	1.05882	9	Swine	H3N2
;AB434387;AB434395;CY022358;CY022955;CY024934;CY025003;CY026484;CY026492;CY027300;CY032930;CY036864;CY026476;CY022102;AB434403;CY028180;CY039992;CY044366;CY026420;CY022142;CY022286;CY022294;CY022366;CY022302;CY024955;CY024971;CY024979;CY027524;CY028428;CY027516;CY024963;CY022110;CY022126;CY026140;CY022118;CY025206;CY028436;CY022134;CY084484;CY084780;CY084820;CY084852;CY084860;CY084828;CY084844;CY…	GGUCUAAAAGAUGAUCUUCUUGAAAAUUUACAGGCCUAUCAGAAGCGAAUGGGGGUGCAGAUG		0.333333	0.314815	1.05882	91	Swine	H1N1
;DQ280196;DQ280204	GGUCUAAAAGACGAUCUUCUUGAAAAUUUACAGGCCUAUCAGAAACGAAUGGGGGUGCAGAUG		0.333333	0.314815	1.05882	2	Swine	H1N1
;CY022326;CY022318;CY027508	GGUCUAAAAGAUGAUCUUCUUGAAAAUUUACAGGCCUAUCAGAAACGGAUGGGAGUGCAGAUG		0.333333	0.314815	1.05882	3	Swine	H1N1
;CY085004	GGUCUAAAAGAUGAUCUUCUUGAAAAUUUACAGGCCUAUCAGAAACGACUGGGGGUGCAAAUG		0.333333	0.314815	1.05882	1	Swine	H1N1
;CY006684;AY790298;CY085092;CY022470;CY025011;CY022963;CY028172;M63520;CY022382;CY022979;CY026436;CY026444;CY022422;CY022390;CY026452;AF188003;CY022406;CY024987;CY030736;CY022446;CY022454;CY022995;CY024995;CY022462;GQ404622;CY061744;CY028789	GGUCUAAAAGAUGAUCUUCUUGAAAAUUUACAGGCCUAUCAGAAACGAAUGGGGGUGCAGAUG		0.333333	0.314815	1.05882	27	Swine	H1N1
;FJ461595	GGUCUCAAAGAUGAUCUUCUUGAAAAUUUACAGGCCUAUCAGAAACGGAUGGGAGUGCAAAUG		0.333333	0.314815	1.05882	1	Swine	H5N2
;AF251406;AF251414;AF251430	GGUCUAAAAGAUGAUCUUCUUGAAAAUUUACAGACCUAUCAGAAACGGAUGGGAGUGCAAAUG		0.333333	0.314815	1.05882	3	Swine	H3N2
;CY022030;CY022038;CY022070;CY026460	GGUCUAAAAGAUGAUCUUCUUGAAAAUUUACAGGCCUAUCAGAAGCGAAUGGGGGUGCAAAUG		0.333333	0.314815	1.05882	4	Swine	H1N1
;M55477	GGUUUAAAAGAUGAUCUUCUUGAAAAUUUGCAGGCCUAUCAGAAGCGAAUGGGGGUGCAGAUG		0.333333	0.333333	1	1	Swine	H3N2
;HM998925	GGUCUAAAGGAUGACCUUAUUGAAAAUUUGCAGGCUUACCAGAAACGGAUGGGAGUGCAACUG		0.333333	0.296296	1.125	1	Swine	H9N2
;EU850622;EU850625;CY085609;CY085665	GGUUUAAAAGAUGAUCUUCUUGAAAAUUUGCAGGCCUAUCAGAAACGGAUGGGAGUGCAAAUA		0.333333	0.333333	1	4	Swine	H1N2
;CY022350;CY022374	GGUCUAAAAGAUGAUCUCCUUGAAAAUUUACAGGCCUAUCAGAAGCGAAUGGGGGUGCAGAUG		0.333333	0.296296	1.125	2	Swine	H1N1
;GU086028	GGUCUAAAAGAUGAUCAUCUUGAAAAUCUACAGGCCUAUCAGAAACGAAUGGGAGUGCAAAUG		0.333333	0.296296	1.125	1	Swine	H1N1
;EU478807	GGUCUGAAAGAUGACCUUCUUGAAAAUUUACAGGCAUACCAGAAGCGGAUGGGAGUGCAAAUA		0.333333	0.296296	1.125	1	Swine	H3N2
;CY085633	GGUCUAAAAGAUGAUCUCCUUGAAAAUUUACAGGCCUAUCAGAAACGAAUGGGACUGCAAAUG		0.333333	0.296296	1.125	1	Swine	H1N2
;GU135921	GGUCUAAAGGAUGAUCUUCUUGAAAACUUACAGGCCUAUCAGAAACGAAUGGGAGUGCAAAUG		0.333333	0.296296	1.125	1	Swine	H3N2
;CY024943	GGUUUAAAAGAUGAUCUUCUUGAAAAUUUGCAGGCCUAUCAAAAACGAAUGGGGGUGCAGAUG		0.333333	0.333333	1	1	Swine	H1N1
;EF455563;FJ789835;GQ422388;HM223595;GU086012;HM215168;GU646033;HM145746;HM215160;HM210861;HM210853;EU502886;FJ789829;GU086044;HM215152;GU086036;GU086020	GGUCUAAAAGAUGAUCUUCUUGAAAAUCUACAGGCCUAUCAGAAACGAAUGGGAGUGCAAAUG		0.333333	0.296296	1.125	17	Swine	H1N1
;GQ229319;CY085681;CY085617	GGUCUAAAAGAUGAUCUCCUUGAAAAUUUACAGGCCUAUCAGAAACGAAUGGGGGUGCAAAUG		0.333333	0.296296	1.125	3	Swine	H1N2
;HM223587	GGUCUAAAAGAUGAUCUUCUUGAAAAUCUACAGGCCUAUCAGAAACGAAUGGGAGUGCAAGUG		0.333333	0.296296	1.125	1	Swine	H1N1
;U49115;CY087043;CY087051;CY087059;CY087067;CY087075;CY087083;CY087091;CY087107;CY087115;CY087123;CY087099	GGUCUAAAAGAUGAUCUUCUUGAAAAUCUACAGGCCUAUCAGAAACGAAUGGGGGUGCAAAUG		0.333333	0.296296	1.125	12	Swine	H1N1
;M63518;M63535	GGUUUGAAAGAUGAUCUUCUUGAAAAUUUGCAGGCCUAUCAGAAGCGAAUGGGGGUGCAGAUG		0.333333	0.333333	1	2	Swine	H1N1
;GU135936	GGUCUAAAGGAUGAUCUUCUUGAAAACUUACAGGCCUUUCAGAAACGAAUGGGAGUGCAAAUG		0.333333	0.296296	1.125	1	Swine	H1N1
;GU086052	GGUCUAAAGGAUGAUCUUCUUGAAAAUCUACAGGCCUAUCAGAAACGAAUGGGAGUGCAAAUG		0.333333	0.296296	1.125	1	Swine	H1N1
;CY085625	GGUUUAAAAGAUGAUCUUCUUGAAAAUUUGCAGGCCUAUCAGAAACGGAUGGGAGUGCAAAUG		0.333333	0.333333	1	1	Swine	H1N2
;EU794538;FJ200421;FJ200429	CGUUUGAAAGAUGAUCUCCUUGAAAAUUUGCAGGUCUACCAGAAACGGAUGGGAGUGCAAAUG		0.277778	0.246914	1.125	3	Swine/Equine	H3N8
;AF156461	GGUUUGAAAGAUGAUCUUAUUGAAAAUUUGCAGGCAUACCAGAAACGGAUGGGGGUGCAGAUG		0.277778	0.246914	1.125	1	Avian	H9N2
;CY038405	GGUCUAAAAGAUGAUCUUAUUGAAAAUUUGCAGGCUUACCAGAAGCGGAUGGGAUUACAGAUG		0.277778	0.246914	1.125	1	Avian	H9N2
;AB586830;AB586838	GGUCUAAAAGAUGAUCUUAUUGAAAAUUUGCAGGUUUACCAGAAACGGAUGGGAAUGCAAAUG		0.277778	0.262346	1.05882	2	Avian	H6N1
;EU049998	GGUUUAAAAGAUGAUCUUAUUGAAAAUUUGCAGGCUUACCAGAAACGGAUGGGAGUGCAAAUG		0.277778	0.262346	1.05882	1	Avian	H6N1
;CY038421;CY038445	GGUCUAAAAGAUGAUCUUAUUGAAAAUUUGCAGGCUUAUCAGAAACGGAUGGGAUUGCAGAUG		0.277778	0.262346	1.05882	2	Avian	H9N2
;EF154991	AGAUUGAAAGAUGAUCUUAUUGAAAAUUUGCAGGCCUACCAGAAACGGAUGGGAGUGCAAAUG		0.277778	0.231481	1.2	1	Avian	H9N2
;CY038413	GGUUUAAAAGAUGAUCUUAUUGAAAAUUUGCAGGCUUACCAGAAACGGAUGGGGUUGCAGAUG		0.277778	0.262346	1.05882	1	Avian	H9N2
;EU532034	GGUCUGAAAGAUGAUCUUAUUGAAAAUUUGCAGGCAUACCAGAAACGGAUGGGGGUACAGAUG		0.277778	0.231481	1.2	1	Avian	H9N2
;CY025270	GGUCUGAGAAAUGAUCUCCUUGAAAAUUUACAGGCCUAUCAGAAACGAAUGGGAGUGCAGAUG		0.277778	0.231481	1.2	1	Human	H1N1
;CY040259	GGUCUGAAAAAUGAUCUCCUUGAAAAUUUACAGGCCUAUCAGAAACGGAUGGGGGUGCAAAUG		0.277778	0.231481	1.2	1	Human	H1N1
;CY037336;CY043388	GGUCUAAAAAAUGAUCUCCUUGAAAAUUUACAGGCCUAUCAGAAACGAAUGGGGGUGCAGAUG		0.277778	0.231481	1.2	2	Human	H1N1
;GQ475721	GGUCUGAAAAAUGAUCUCCUUGAAAAUUUACAGGCCUAUCAGAACCGAAUGGGGGUGCAGAUG		0.277778	0.231481	1.2	1	Human	H1N1
;GQ475967	GGUCUGAAAAAUGAUCUCCUUGAAAAUUUACAGGCCUAUCAGAAACGAUUGGGGGUGCAGAUG		0.277778	0.231481	1.2	1	Human	H1N1
;CY013558;CY013566;CY013590;EU100619;CY013598;CY014008;CY022582;EU100616;CY016684;CY016692;EU249167;CY015581;FJ445091;CY017372;CY025596;CY025222;CY026532;CY027140;CY027212;CY027244;CY028140;CY028404;HQ166047;CY025588;CY026220;CY027228;CY028460;CY025668;CY025940;CY026228;CY026980;CY027372;CY028148;CY027676;CY027468;CY027356;CY041451;CY025286;CY026356;CY027844;CY028773;CY025374;CY025494;CY025438;CY…	GGUCUGAAAAAUGAUCUCCUUGAAAAUUUACAGGCCUAUCAGAAACGAAUGGGGGUGCAGAUG		0.277778	0.231481	1.2	683	Human	H1N1
;CY013574;CY020158;CY021758;CY016676	GGUCUGAAAAACGAUCUCCUUGAAAAUUUACAGGCCUAUCAGAAACGAAUGGGGGUGCAGAUG		0.277778	0.231481	1.2	4	Human	H1N1
;EU716613;GQ475689;GQ475952	GGUCUGAAAAAUGAUCUCCUUGAAAAUUUACAGGCCUAUCAGAAACGGAUGGGGGUGCAGAUG		0.277778	0.231481	1.2	3	Human	H1N1
;CY027412;CY027916;CY025294;CY025564;CY026348;CY026636;CY027180;CY027556;CY025398	GGUCUGAAAAAUGAUCUCCUUGAAAAUUUACAGGCCUAUCAAAAACGAAUGGGAGUGCAGAUG		0.277778	0.231481	1.2	9	Human	H1N1
;CY020270;EU100614;CY025238;CY025676;CY025980;CY026236;CY026684;CY026692;CY026868;CY026876;CY027012;CY027052;CY027348;CY027428;CY027460;CY027652;CY027668;CY027740;CY027788;CY027908;CY027980;CY028020;CY028060;CY028108;CY028132;CY028292;CY028348;CY028452;CY028749;CY030070;CY031552;CY025948;CY027364;CY027812;CY025326;CY025518;CY025964;CY026988;CY027036;CY028044;CY025430;CY025526;CY025684;CY026596;CY…	GGUCUGAAAAAUGAUCUCCUUGAAAAUUUACAGGCCUAUCAGAAACGAAUGGGAGUGCAGAUG		0.277778	0.231481	1.2	188	Human	H1N1
;GQ475618	GGUCUGAAAAAUGAUCUCCUUGAAAAUUUACAGGCCUAUCARAAACGAAUGGGGGUGCAGAUG		0.277778	0.231481	1.2	1	Human	H1N1
;CY028076;CY028396;CY050773	GGUCUGAAAAAUGAUCUUCUUGAAAAUUUACAGGCCUAUCAGAAACGAAUGGGGGUGCAGAUG		0.277778	0.246914	1.125	3	Human	H1N1
;EU716552	GGUCUGAAAAAUGAUCUCCUUGAAAAUUUACAGGUCUAUCAGAAACGAAUGGGGGUGCAGAUG		0.222222	0.185185	1.2	1	Human	H1N1
;CY026652	GGUUUGAAAAAUGAUCUCCUUGAAAAUUUACAGGCCUAUCAGAAACGAAUGGGAGUGCAGAUG		0.222222	0.185185	1.2	1	Human	H1N1
;CY031572	GGUCUGAAAAAUGAUCUCCUUGAAAAUUUACAGGCCUAUCAGAAACGAAUGGGAGUACAGAUG		0.222222	0.17284	1.28571	1	Human	H1N1
;AY377926	GGUCUAAAAGAUGACCUUCUUGAAAAUUUACAGGCCUAUCAGAAACGAAUUGGAGUGCAGAUG		0.277778	0.246914	1.125	1	Swine	H3N1
;CY084596;CY084620;CY084644;CY084604;CY084628;CY084676;CY084668	GGUCUAAAAGAUGAUCUUCUUGAAAAUUUACAGGCCUAUCAGAAGCGAAUGGGGGUUCAGAUG		0.277778	0.246914	1.125	7	Swine	H1N1
;EU015989;FJ374518;GQ229367;GQ229343;CY061840;CY061848;CY061856	GGUUUAAAAGAUGAUCUUCUUGAAAAUUUACAGGCCUAUCAGAAACGGAUGGGAGUGCAAAUG		0.277778	0.262346	1.05882	7	Swine	H1N2
;GQ229375;GU086084;CY086001	GGUUUAAAAGAUGAUCUUCUUGAAAAUUUACAGGCCUAUCAGAAACGAAUGGGAGUGCAAAUG		0.277778	0.262346	1.05882	3	Swine	H1N2
;CY085737;CY061656	GGUUUAAAAGAUGACCUUCUUGAAAAUUUACAGGCCUAUCAGAAACGGAUGGGAGUGCAAAUG		0.277778	0.262346	1.05882	2	Swine	H1N2
;GQ229335	GGUUUAAAAGAUGAUCUUCUUGAAAAUUUACAGGCCUAUCAGAAACGGAUGGGAGUACAAAUG		0.222222	0.197531	1.125	1	Swine	H1N2
