# Supplementary material for: The 3′ Splice Site of Influenza A Segment 7 mRNA Can Exist in Two Conformations: A Pseudoknot and a Hairpin
Source: PLoS One. 2012 Jun 7;7(6):e38323. doi: 10.1371/journal.pone.0038323 (PMC3369869; doi:10.1371/journal.pone.0038323)
Supplement: Table S2 — Base pairing frequencies and percent canonical pairing. Pseudoknot (PK) and hairpin (HP) conformation counts based on an alignment of unique sequences and also all available sequences. Data for PK and the helixes P1 and P2 in HP are shown in the top box. The P3 helix of HP is shown in the bottom box. Paired sites are indicated by the i and j locations of the 5′ and 3′ nts. Symmetric loop sites are given in italics. Helixes are colored purple for P0, orange for P1, green for P2, and blue for P3/P3′. Mutations expected to be compensatory (double point mutations that preserve pairing) are annotated in blue. Mutations expected to be consistent (single point mutations that maintain pairing) are annotated in green. The last column gives the percentage of the time i and j are canonically paired in the alignment of all unique sequences. Also included are the base pair type percentages by helix and averaged across helices. (XLSX) [file pone.0038323.s005.xlsx]

## Sheet: BP Unique Sequences
PK
i	j	GC	CG	AU	UA	GU	UG	CA	AC	GA	AG	CU	UC	AA	GG	UU	CC	%can
682	717	607	0	0	0	62	0	0	1	57	0	0	0	1	2	0	4	91.1444
683	716	719	0	0	0	9	0	0	2	0	0	0	1	0	3	0	0	99.1826
684	715	0	39	0	62	0	617	3	0	0	7	0	2	1	3	0	0	97.8202		%can		GC/CG	AU/UA	GU/UG	CA/AC	GA/AG	CU/UC	AA	GG	UU	CC
685	714	0	651	0	0	0	76	1	0	0	2	0	0	0	3	0	0	99.1814	P0	96.8321		68.6882	2.11244	26.0307	0.238501	2.24872	0.102215	0.0681431	0.374787	0	0.136286
689	702	2	0	576	0	144	0	0	12	0	0	0	0	0	0	0	0	98.3651
690	701	0	0	676	0	58	0	0	0	0	0	0	0	0	0	0	0	100
691	700	585	0	1	0	1	0	0	47	100	0	0	0	0	0	0	0	79.9728		%can		GC/CG	AU/UA	GU/UG	CA/AC	GA/AG	CU/UC	AA	GG	UU	CC
692	699	1	0	656	0	2	0	0	73	0	2	0	0	0	0	0	0	89.782	P1	92.03		20.0272	65.0426	6.98467	4.49744	3.4753	0	0	0	0	0
707	743	0	0	726	0	2	0	0	2	0	0	1	0	0	0	3	0	99.1826
708	742	0	0	0	668	0	7	31	0	0	0	0	20	3	0	3	2	91.9619
709	741	0	2	0	305	0	411	13	0	0	0	0	1	0	1	1	0	97.8202
710	740	0	0	0	730	0	0	2	0	1	0	0	1	0	0	0	0	99.455
711	739	589	0	0	0	0	0	0	145	0	0	0	0	0	0	0	0	80.2452
712	738	0	714	0	0	0	0	18	0	0	0	1	0	0	0	0	1	97.2752		%can		GC/CG	AU/UA	GU/UG	CA/AC	GA/AG	CU/UC	AA	GG	UU	CC
713	737	0	0	731	0	0	0	0	2	0	1	0	0	0	0	0	0	99.5913	P2	95.0759		25.399	61.5025	8.17439	2.97781	0.0389257	0.486571	0.0583885	0.0194628	0.13624	0.0583885
718	735	0	0	0	530	0	195	2	0	0	0	0	0	0	0	7	0	98.7738
719	734	0	0	1	0	0	4	0	0	0	729	0	0	0	0	0	0	0.681199
720	733	0	502	0	0	0	232	0	0	0	0	0	0	0	0	0	0	100
721	732	0	733	0	0	0	0	0	0	0	0	1	0	0	0	0	0	99.8638		%can		GC/CG	AU/UA	GU/UG	CA/AC	GA/AG	CU/UC	AA	GG	UU	CC
722	731	0	0	728	0	0	0	0	0	0	2	0	0	3	0	1	0	99.1826	P3'	99.6821		56.0854	33.0609	10.5359	0	0.0908265	0.0454133	0.13624	0	0.0454133	0
723	730	2	0	0	1	1	0	3	0	663	0	0	0	64	0	0	0	0.544959
724	729	0	0	2	0	0	0	0	2	0	414	0	0	315	1	0	0	0.27248
725	728	0	2	0	0	0	0	0	1	0	723	0	0	1	7	0	0	0.27248
HP
i	j	GC	CG	AU	UA	GU	UG	CA	AC	GA	AG	CU	UC	AA	GG	UU	CC	%can
714	736	1	0	0	0	19	0	0	0	4	1	0	0	0	709	0	0	2.7248
715	735	0	0	1	0	6	0	2	0	507	42	0	0	23	153	0	0	0.953678
716	734	0	721	0	0	0	9	0	0	0	0	1	0	0	3	0	0	99.455
717	733	0	612	0	0	0	62	0	0	0	58	0	0	0	2	0	0	91.8256
718	732	0	2	0	0	0	731	0	0	0	0	0	0	0	0	1	0	99.8638
719	731	0	0	725	0	0	0	0	0	0	2	0	0	3	0	4	0	98.7738
720	729	0	345	0	161	0	70	154	0	0	0	2	1	0	0	0	1	78.4741		%can		GC/CG	AU/UA	GU/UG	CA/AC	GA/AG	CU/UC	AA	GG	UU	CC
721	728	0	732	0	0	0	0	1	0	0	0	0	0	0	0	0	1	99.7275	P3	94.6866		54.7684	20.1181	19.8002	3.51953	1.3624	0.0908265	0.0681199	0.113533	0.113533	0.0454133
																				%can		GC/CG	AU/UA	GU/UG	CA/AC	GA/AG	CU/UC	AA	GG	UU	CC
																				95.3392		42.8953	38.2912	14.1527	2.87823	1.31706	0.181663	0.0624468	0.0965087	0.0738007	0.0510928	Total

## Sheet: Unique nt freqs
Position	682	683	684	685	686	687	688	689	690	691	692	693	694	695	696	697	698	699	700	701	702	703	704	705	706	707	708	709	710	711	712	713	714	715	716	717	718	719	720	721	722	723	724	725	726	727	728	729	730
A	2	2	8	2	2	339	734	588	676	48	731	4	81	733	0	1	1	0	100	0	0	2	721	715	731	728	3	0	0	145	0	734	1	66	0	58	0	730	0	0	733	64	733	725	591	24	1	315	731
G	728	731	3	3	0	390	0	146	58	686	3	0	653	0	0	0	0	2	0	0	0	732	7	1	2	2	0	1	1	589	0	0	733	666	3	2	0	0	0	0	0	666	1	7	129	0	732	415	0
C	4	0	42	652	2	1	0	0	0	0	0	33	0	1	116	731	0	74	632	0	14	0	3	5	0	1	33	15	2	0	734	0	0	2	722	612	2	0	502	734	0	3	0	2	13	709	1	2	2
U	0	1	681	76	730	4	0	0	0	0	0	697	0	0	617	2	733	658	2	734	720	0	3	13	1	3	698	718	731	0	0	0	0	0	9	62	732	4	232	0	1	1	0	0	1	1	0	2	1
PK	{	{	{	{	.	.	.	(	(	(	(	.	.	.	.	.	.	)	)	)	)	.	.	.	.	[	[	[	[	[	[	[	}	}	}	}	.	.	(	(	(	.	.	.	.	.	.	.	.
HP	.	.	.	.	.	.	.	(	(	(	(	.	.	.	.	.	.	)	)	)	)	.	.	.	.	(	(	(	(	(	(	(	.	.	(	(	(	(	(	(	.	.	.	.	.	.	)	)	.
%Nt	0.991826	0.995913	0.927793	0.889495	0.99455	0.531335	1	0.80109	0.920981	0.934605	0.995913	0.949591	0.889646	0.998638	0.841746	0.995913	0.998638	0.896458	0.861035	1	0.980926	0.997275	0.982289	0.974114	0.995913	0.991826	0.950954	0.978202	0.995913	0.802452	1	1	0.998638	0.907357	0.983651	0.833787	0.997275	0.99455	0.683924	1	0.998638	0.907357	0.998638	0.987738	0.805177	0.96594	0.997275	0.565395	0.995913
[truncated: 14 more columns]

## Sheet: BP All Sequences
PK
i	j	GC	CG	AU	UA	GU	UG	GA	AG	AA	GG	UU	CC	AC	UC	CA	CU	%can
682	717	7165	0	0	0	339	0	244	0	1	2	0	9	1	0	0	0	96.6886
683	716	7746	0	0	0	11	0	0	0	0	3	0	0	2	1	0	0	99.9227
684	715	0	144	0	1157	0	6430	0	12	1	10	0	0	0	2	4	0	99.6263
685	714	0	7436	0	0	0	313	0	2	0	3	0	0	0	0	1	0	99.9226	P0	99.0401
689	702	5	0	5655	0	2068	0	0	0	0	0	0	0	35	0	0	0	99.5491
690	701	0	0	7583	0	181	0	0	0	0	0	0	0	0	0	0	0	100
691	700	6639	0	1	0	1	0	542	0	0	0	0	0	581	0	0	0	85.5358
692	699	2	0	7081	0	4	0	0	3	0	0	0	0	674	0	0	0	91.2803	P1	94.0913
707	743	0	0	7756	0	2	0	0	0	0	0	3	0	2	0	0	1	99.9227
708	742	0	0	0	7491	0	11	0	0	4	0	5	2	0	162	86	0	96.6628
709	741	0	2	0	2879	0	4828	0	0	0	1	1	0	0	1	52	0	99.2916
710	740	0	0	0	7759	0	0	1	0	0	0	0	0	0	1	2	0	99.9485
711	739	6831	0	0	0	0	0	0	0	0	0	0	0	931	0	0	0	88.0057
712	738	0	7717	0	0	0	0	0	0	0	0	0	1	0	0	43	2	99.4074
713	737	0	0	7759	0	0	0	0	3	0	0	0	0	2	0	0	0	99.9356	P2	97.5963
718	735	0	0	0	5487	0	2265	0	0	0	0	8	0	0	0	2	0	99.8712
719	734	0	0	1	0	0	9	0	7753	0	0	0	0	0	0	0	0	0.128816
720	733	0	5230	0	0	0	2532	0	0	0	0	0	0	0	0	0	0	100
721	732	0	7763	0	0	0	0	0	0	0	0	0	0	0	0	0	1	99.9871
722	731	0	0	7757	0	0	0	0	2	3	0	1	0	0	0	0	0	99.9227	P3'	99.9699
723	730	2	0	0	1	1	0	7567	0	185	0	0	0	0	0	3	0	0.051553
724	729	0	0	2	0	0	0	0	3871	3883	1	0	0	4	0	0	0	0.0257699
725	728	0	4	0	0	0	0	0	7747	1	11	0	0	1	0	0	0	0.0515198
HP
i	j	GC	CG	AU	UA	GU	UG	GA	AG	AA	GG	UU	CC	AC	UC	CA	CU	%can
714	736	1	0	0	0	80	0	11	1	0	7670	0	0	0	0	0	0	1.04341
715	735	0	0	1	0	7	0	5407	1081	80	1181	0	0	0	0	2	0	0.103106
716	734	0	7749	0	0	0	11	0	0	0	3	0	0	0	0	0	1	99.9485
717	733	0	7176	0	0	0	339	0	245	0	2	0	0	0	0	0	0	96.8178
718	732	0	2	0	0	0	7761	0	0	0	0	1	0	0	0	0	0	99.9871
719	731	0	0	7749	0	0	0	0	2	3	0	9	0	0	0	0	0	99.8197
720	729	0	3425	0	2085	0	446	0	0	0	0	0	3	0	1	1799	2	76.7427
721	728	0	7762	0	0	0	0	0	0	0	0	0	1	0	0	1	0	99.9742	P3	95.5483
																				%can
																				97.2492
